# Supplementary material for: Nucleolar Proteome Analysis and Proteasomal Activity Assays Reveal a Link between Nucleolus and 26S Proteasome in A. thaliana
Source: Front Plant Sci. 2017 Oct 20;8:1815. doi: 10.3389/fpls.2017.01815 (PMC5655116; doi:10.3389/fpls.2017.01815)
Supplement: Table S1 — List of Proteins found in exp-1 nucleoli isolation. [file DataSheet1.XLSX]

## Sheet: Table S1 exp-1 
Protein Set	Description	Score	Proteins	Peptides	Peptide Match Count	Specific Peptide Match Count	Unique Seq. Count
AT1G01800.1	AT1G01800.1 | Symbols: | NAD(P)-binding Rossmann-fold superfamily protein | chr1:293396-294888 FORWARD LENGTH=295	48.71	2 (2,0)	1	1	1	1
AT1G02140.1	AT1G02140.1 | Symbols: MEE63, MAGO, HAP1 | mago nashi family protein | chr1:403467-404401 REVERSE LENGTH=150	44.28	1 (1,0)	1	1	1	1
AT1G02330.1	AT1G02330.1 | Symbols: | CONTAINS InterPro DOMAIN/s: Hepatocellular carcinoma-associated antigen 59 (InterPro:IPR010756); Has 1239 Blast hits to 998 proteins in 204 species: Archae - 4; Bacteria - 71; Metazoa - 421; Fungi - 109; Plants - 87; Viruse	47.53	1 (1,0)	1	1	1	1
AT1G02500.1	AT1G02500.1 | Symbols: SAM1, SAM-1, MAT1, AtSAM1 | S-adenosylmethionine synthetase 1 | chr1:519037-520218 FORWARD LENGTH=393	458.82	4 (2,2)	8	8	2	8
AT1G02560.1	AT1G02560.1 | Symbols: CLPP5, NCLPP5, NCLPP1 | nuclear encoded CLP protease 5 | chr1:538000-539805 FORWARD LENGTH=298	58.32	1 (1,0)	1	1	1	1
AT1G02780.1	AT1G02780.1 | Symbols: emb2386 | Ribosomal protein L19e family protein | chr1:608120-609391 REVERSE LENGTH=214	38.01	1 (1,0)	1	1	1	1
AT1G02840.1	AT1G02840.1 | Symbols: SR1, ATSRP34, SRP34, SR34, At-SR34 | RNA-binding (RRM/RBD/RNP motifs) family protein | chr1:626918-629583 FORWARD LENGTH=303	285.65	5 (3,2)	5	5	4	5
AT1G02930.1	AT1G02930.1 | Symbols: ATGSTF6, GST1, ERD11, ATGSTF3, GSTF6, ATGST1 | glutathione S-transferase 6 | chr1:661363-662191 REVERSE LENGTH=208	106.92	3 (2,1)	3	3	3	3
AT1G03130.1	AT1G03130.1 | Symbols: PSAD-2 | photosystem I subunit D-2 | chr1:753528-754142 REVERSE LENGTH=204	420.85	2 (2,0)	7	7	7	7
AT1G03140.1	AT1G03140.1 | Symbols: | splicing factor Prp18 family protein | chr1:754471-756223 REVERSE LENGTH=420	53.69	1 (1,0)	1	1	1	1
AT1G03280.1	AT1G03280.1 | Symbols: | Transcription factor TFIIE, alpha subunit | chr1:803635-806758 FORWARD LENGTH=479	74.94	1 (1,0)	1	1	1	1
AT1G03360.1	AT1G03360.1 | Symbols: ATRRP4, RRP4 | ribosomal RNA processing 4 | chr1:824653-826179 FORWARD LENGTH=322	35.93	1 (1,0)	1	1	1	1
AT1G03475.1	AT1G03475.1 | Symbols: LIN2, HEMF1, ATCPO-I | Coproporphyrinogen III oxidase | chr1:869302-871175 REVERSE LENGTH=386	44.77	1 (1,0)	1	1	1	1
AT1G03600.1	AT1G03600.1 | Symbols: PSB27 | photosystem II family protein | chr1:898916-899440 FORWARD LENGTH=174	46.15	1 (1,0)	1	1	1	1
AT1G03630.1	AT1G03630.1 | Symbols: POR C, PORC | protochlorophyllide oxidoreductase C | chr1:907699-909245 FORWARD LENGTH=401	134.06	3 (2,1)	3	3	1	3
AT1G03680.1	AT1G03680.1 | Symbols: ATHM1, TRX-M1, ATM1, THM1 | thioredoxin M-type 1 | chr1:916990-917865 REVERSE LENGTH=179	44.15	1 (1,0)	1	1	1	1
AT1G04040.1	AT1G04040.1 | Symbols: | HAD superfamily, subfamily IIIB acid phosphatase | chr1:1042564-1043819 REVERSE LENGTH=271	118.16	1 (1,0)	2	2	1	2
AT1G04080.1	AT1G04080.1 | Symbols: PRP39 | Tetratricopeptide repeat (TPR)-like superfamily protein | chr1:1051803-1056550 FORWARD LENGTH=768	43.26	3 (3,0)	1	1	1	1
AT1G04410.1	AT1G04410.1 | Symbols: | Lactate/malate dehydrogenase family protein | chr1:1189418-1191267 REVERSE LENGTH=332	424.05	3 (1,2)	8	8	8	7
AT1G04420.1	AT1G04420.1 | Symbols: | NAD(P)-linked oxidoreductase superfamily protein | chr1:1191634-1193699 FORWARD LENGTH=412	44.73	1 (1,0)	1	1	1	1
AT1G04480.1	AT1G04480.1 | Symbols: | Ribosomal protein L14p/L23e family protein | chr1:1216110-1217257 FORWARD LENGTH=140	162.67	4 (4,0)	4	4	4	4
AT1G04690.1	AT1G04690.1 | Symbols: KAB1, KV-BETA1 | potassium channel beta subunit 1 | chr1:1313662-1315420 FORWARD LENGTH=328	208.47	1 (1,0)	5	5	5	5
AT1G04750.1	AT1G04750.1 | Symbols: VAMP7B, VAMP721, ATVAMP721, AT VAMP7B | vesicle-associated membrane protein 721 | chr1:1331857-1333426 REVERSE LENGTH=219	33.93	7 (7,0)	1	1	1	1
AT1G04820.1	AT1G04820.1 | Symbols: TUA4, TOR2 | tubulin alpha-4 chain | chr1:1356421-1358266 REVERSE LENGTH=450	202.06	6 (6,0)	3	3	3	3
AT1G05140.1	AT1G05140.1 | Symbols: | Peptidase M50 family protein | chr1:1482681-1484006 FORWARD LENGTH=441	31.61	3 (3,0)	1	1	1	1
AT1G05190.1	AT1G05190.1 | Symbols: emb2394 | Ribosomal protein L6 family | chr1:1502515-1503738 REVERSE LENGTH=223	454.29	1 (1,0)	8	8	8	8
AT1G06380.1	AT1G06380.1 | Symbols: | Ribosomal protein L1p/L10e family | chr1:1945124-1945888 FORWARD LENGTH=254	128.82	1 (1,0)	3	3	3	3
AT1G06680.1	AT1G06680.1 | Symbols: PSBP-1, OEE2, PSII-P, OE23 | photosystem II subunit P-1 | chr1:2047940-2049186 FORWARD LENGTH=263	321	3 (2,1)	5	5	5	5
AT1G06690.1	AT1G06690.1 | Symbols: | NAD(P)-linked oxidoreductase superfamily protein | chr1:2049742-2052039 REVERSE LENGTH=377	78.74	1 (1,0)	1	1	1	1
AT1G06720.1	AT1G06720.1 | Symbols: | P-loop containing nucleoside triphosphate hydrolases superfamily protein | chr1:2060615-2067281 REVERSE LENGTH=1147	186.97	1 (1,0)	5	5	5	5
AT1G06960.1	AT1G06960.1 | Symbols: | RNA-binding (RRM/RBD/RNP motifs) family protein | chr1:2135930-2137533 FORWARD LENGTH=229	55.93	3 (3,0)	1	1	1	1
AT1G07320.1	AT1G07320.1 | Symbols: RPL4 | ribosomal protein L4 | chr1:2249190-2250189 FORWARD LENGTH=282	223.35	4 (4,0)	4	4	4	4
AT1G07370.1	AT1G07370.1 | Symbols: PCNA1, ATPCNA1 | proliferating cellular nuclear antigen 1 | chr1:2263204-2264382 FORWARD LENGTH=263	53.72	2 (2,0)	1	1	1	1
AT1G07660.1	AT1G07660.1 | Symbols: | Histone superfamily protein | chr1:2369212-2369523 FORWARD LENGTH=103	567.55	10 (9,1)	9	9	9	6
AT1G07770.1	AT1G07770.1 | Symbols: RPS15A | ribosomal protein S15A | chr1:2408413-2409065 REVERSE LENGTH=130	102.01	4 (3,1)	2	2	2	2
AT1G07840.1	AT1G07840.1 | Symbols: | Sas10/Utp3/C1D family | chr1:2424603-2426425 FORWARD LENGTH=312	235.57	3 (3,0)	5	5	5	5
AT1G07890.1	AT1G07890.1 | Symbols: APX1, MEE6, CS1, ATAPX1, ATAPX01 | ascorbate peroxidase 1 | chr1:2438005-2439435 FORWARD LENGTH=250	178.27	8 (8,0)	3	3	3	3
AT1G07920.1	AT1G07920.1 | Symbols: | GTP binding Elongation factor Tu family protein | chr1:2455559-2457001 FORWARD LENGTH=449	462.51	8 (6,2)	9	9	9	9
AT1G08110.1	AT1G08110.1 | Symbols: | lactoylglutathione lyase family protein / glyoxalase I family protein | chr1:2535702-2537630 FORWARD LENGTH=185	39.83	4 (4,0)	1	1	1	1
AT1G08360.1	AT1G08360.1 | Symbols: | Ribosomal protein L1p/L10e family | chr1:2636231-2637694 FORWARD LENGTH=216	194.48	3 (1,2)	4	4	3	4
AT1G08580.1	AT1G08580.1 | Symbols: | unknown protein; Has 39 Blast hits to 39 proteins in 15 species: Archae - 0; Bacteria - 0; Metazoa - 0; Fungi - 0; Plants - 35; Viruses - 0; Other Eukaryotes - 4 (source: NCBI BLink). | chr1:2715296-2716351 REVERSE LENGTH=1	33.74	1 (1,0)	1	1	1	1
AT1G08880.1	AT1G08880.1 | Symbols: HTA5, H2AXA, G-H2AX, GAMMA-H2AX | Histone superfamily protein | chr1:2847144-2847676 REVERSE LENGTH=142	191.51	7 (2,5)	4	4	3	4
AT1G08970.1	AT1G08970.1 | Symbols: HAP5C, NF-YC9 | nuclear factor Y, subunit C9 | chr1:2883144-2883839 FORWARD LENGTH=231	79.94	10 (10,0)	1	1	1	1
AT1G09100.1	AT1G09100.1 | Symbols: RPT5B | 26S proteasome AAA-ATPase subunit RPT5B | chr1:2936675-2939258 REVERSE LENGTH=423	43.88	10 (10,0)	1	1	1	1
AT1G09200.1	AT1G09200.1 | Symbols: | Histone superfamily protein | chr1:2971722-2972132 REVERSE LENGTH=136	129.37	7 (5,2)	3	3	0	3
AT1G09270.1	AT1G09270.1 | Symbols: IMPA-4 | importin alpha isoform 4 | chr1:2994506-2997833 FORWARD LENGTH=538	83.63	8 (3,5)	2	2	1	2
AT1G09310.1	AT1G09310.1 | Symbols: | Protein of unknown function, DUF538 | chr1:3009109-3009648 FORWARD LENGTH=179	115.03	1 (1,0)	2	2	2	2
AT1G09340.1	AT1G09340.1 | Symbols: CRB, CSP41B, HIP1.3 | chloroplast RNA binding | chr1:3015473-3018035 FORWARD LENGTH=378	279.99	1 (1,0)	5	5	5	5
AT1G09590.1	AT1G09590.1 | Symbols: | Translation protein SH3-like family protein | chr1:3106549-3107606 FORWARD LENGTH=164	155.83	4 (4,0)	4	4	4	4
AT1G09640.1	AT1G09640.1 | Symbols: | Translation elongation factor EF1B, gamma chain | chr1:3120162-3122152 FORWARD LENGTH=414	33.3	2 (2,0)	1	1	1	1
AT1G09750.1	AT1G09750.1 | Symbols: | Eukaryotic aspartyl protease family protein | chr1:3157541-3158960 FORWARD LENGTH=449	59.05	1 (1,0)	1	1	1	1
AT1G09760.1	AT1G09760.1 | Symbols: U2A' | U2 small nuclear ribonucleoprotein A | chr1:3159476-3161603 REVERSE LENGTH=249	550.76	1 (1,0)	11	11	11	11
AT1G09780.1	AT1G09780.1 | Symbols: | Phosphoglycerate mutase, 2,3-bisphosphoglycerate-independent | chr1:3165550-3167812 REVERSE LENGTH=557	56.15	1 (1,0)	1	1	1	1
AT1G10370.1	AT1G10370.1 | Symbols: GST30, ATGSTU17, GST30B, ERD9 | Glutathione S-transferase family protein | chr1:3397274-3398273 REVERSE LENGTH=227	70.78	1 (1,0)	1	1	1	1
AT1G10490.1	AT1G10490.1 | Symbols: | Domain of unknown function (DUF1726) ;Putative ATPase (DUF699) | chr1:3453589-3459925 FORWARD LENGTH=1028	474.26	1 (1,0)	9	9	4	9
AT1G10580.1	AT1G10580.1 | Symbols: | Transducin/WD40 repeat-like superfamily protein | chr1:3491560-3493665 REVERSE LENGTH=573	37.66	1 (1,0)	1	1	1	1
AT1G10630.1	AT1G10630.1 | Symbols: ATARFA1F, ARFA1F | ADP-ribosylation factor A1F | chr1:3513189-3514230 REVERSE LENGTH=181	197.68	10 (10,0)	3	3	3	3
AT1G11475.1	AT1G11475.1 | Symbols: NRPB10, NRPD10, NRPE10 | RNA polymerases N / 8 kDa subunit | chr1:3862520-3863805 FORWARD LENGTH=71	43.71	1 (1,0)	1	1	1	1
AT1G11650.1	AT1G11650.1 | Symbols: ATRBP45B, RBP45B | RNA-binding (RRM/RBD/RNP motifs) family protein | chr1:3914895-3917301 FORWARD LENGTH=306	105.1	2 (2,0)	2	2	2	2
AT1G11750.1	AT1G11750.1 | Symbols: CLPP6, NCLPP1, NCLPP6 | CLP protease proteolytic subunit 6 | chr1:3967609-3969535 FORWARD LENGTH=271	68.99	2 (2,0)	1	1	1	1
AT1G11840.1	AT1G11840.1 | Symbols: ATGLX1, GLX1 | glyoxalase I homolog | chr1:3996045-3997518 FORWARD LENGTH=283	219.75	6 (5,1)	4	4	4	4
AT1G11860.1	AT1G11860.1 | Symbols: | Glycine cleavage T-protein family | chr1:4001801-4003245 FORWARD LENGTH=408	98.68	3 (3,0)	2	2	2	2
AT1G12520.1	AT1G12520.1 | Symbols: ATCCS, CCS | copper chaperone for SOD1 | chr1:4267277-4268900 REVERSE LENGTH=320	63.59	3 (3,0)	1	1	1	1
AT1G12650.1	AT1G12650.1 | Symbols: | unknown protein; CONTAINS InterPro DOMAIN/s: Protein of unknown function DUF947 (InterPro:IPR009292); Has 700 Blast hits to 631 proteins in 192 species: Archae - 0; Bacteria - 32; Metazoa - 138; Fungi - 168; Plants - 60; Vi	194.07	4 (4,0)	3	3	3	3
AT1G12775.1	AT1G12775.1 | Symbols: | Pentatricopeptide repeat (PPR) superfamily protein | chr1:4353906-4355840 FORWARD LENGTH=644	75.12	2 (2,0)	1	1	1	1
AT1G12840.1	AT1G12840.1 | Symbols: DET3, ATVHA-C | vacuolar ATP synthase subunit C (VATC) / V-ATPase C subunit / vacuolar proton pump C subunit (DET3) | chr1:4375584-4378220 FORWARD LENGTH=375	56.03	1 (1,0)	1	1	1	1
AT1G12900.1	AT1G12900.1 | Symbols: GAPA-2 | glyceraldehyde 3-phosphate dehydrogenase A subunit 2 | chr1:4392634-4394283 REVERSE LENGTH=399	776.77	4 (3,1)	12	12	4	12
AT1G13030.1	AT1G13030.1 | Symbols: | sphere organelles protein-related | chr1:4444284-4447278 REVERSE LENGTH=608	41.42	1 (1,0)	1	1	1	1
AT1G13060.1	AT1G13060.1 | Symbols: PBE1 | 20S proteasome beta subunit E1 | chr1:4452641-4454663 FORWARD LENGTH=274	45.16	3 (3,0)	1	1	1	1
AT1G13440.1	AT1G13440.1 | Symbols: GAPC-2, GAPC2 | glyceraldehyde-3-phosphate dehydrogenase C2 | chr1:4608465-4610494 REVERSE LENGTH=338	859.74	3 (1,2)	16	16	16	15
AT1G13690.1	AT1G13690.1 | Symbols: ATE1 | ATPase E1 | chr1:4693380-4694179 FORWARD LENGTH=177	146.89	1 (1,0)	2	2	2	2
AT1G13870.1	AT1G13870.1 | Symbols: DRL1, AtKTI12 | calmodulin binding;purine nucleotide binding | chr1:4747437-4748345 REVERSE LENGTH=302	36.22	1 (1,0)	1	1	1	1
AT1G13930.1	AT1G13930.1 | Symbols: | Involved in response to salt stress. Knockout mutants are hypersensitive to salt stress. | chr1:4761091-4761558 FORWARD LENGTH=155	143.6	3 (3,0)	2	2	2	2
AT1G14320.1	AT1G14320.1 | Symbols: SAC52, RPL10, RPL10A | Ribosomal protein L16p/L10e family protein | chr1:4888270-4889408 FORWARD LENGTH=220	143.01	4 (3,1)	2	2	2	2
AT1G14345.1	AT1G14345.1 | Symbols: | NAD(P)-linked oxidoreductase superfamily protein | chr1:4899176-4899766 FORWARD LENGTH=196	49.32	1 (1,0)	1	1	1	1
AT1G14510.1	AT1G14510.1 | Symbols: AL7 | alfin-like 7 | chr1:4962171-4964154 REVERSE LENGTH=252	97.7	3 (1,2)	2	2	2	2
AT1G14650.1	AT1G14650.1 | Symbols: | SWAP (Suppressor-of-White-APricot)/surp domain-containing protein / ubiquitin family protein | chr1:5028077-5030520 FORWARD LENGTH=785	139.91	2 (2,0)	3	3	3	3
AT1G15140.1	AT1G15140.1 | Symbols: | FAD/NAD(P)-binding oxidoreductase | chr1:5210403-5212137 REVERSE LENGTH=295	34.12	3 (3,0)	1	1	1	1
AT1G15340.1	AT1G15340.1 | Symbols: MBD10 | methyl-CPG-binding domain 10 | chr1:5275895-5277474 REVERSE LENGTH=384	106.6	2 (2,0)	2	2	2	2
AT1G15420.1	AT1G15420.1 | Symbols: | CONTAINS InterPro DOMAIN/s: Small-subunit processome, Utp12 (InterPro:IPR007148); Has 764 Blast hits to 656 proteins in 193 species: Archae - 0; Bacteria - 42; Metazoa - 237; Fungi - 154; Plants - 85; Viruses - 23; Other Eu	359.62	1 (1,0)	6	6	6	6
AT1G15440.1	AT1G15440.1 | Symbols: PWP2, ATPWP2 | periodic tryptophan protein 2 | chr1:5306159-5309460 REVERSE LENGTH=900	847.03	2 (1,1)	18	18	18	18
AT1G15820.1	AT1G15820.1 | Symbols: LHCB6, CP24 | light harvesting complex photosystem II subunit 6 | chr1:5446685-5447676 REVERSE LENGTH=258	284.06	1 (1,0)	5	5	5	5
AT1G15860.1	AT1G15860.1 | Symbols: | Domain of unknown function (DUF298) | chr1:5455055-5456741 FORWARD LENGTH=227	122.91	3 (3,0)	2	2	2	2
AT1G16080.1	AT1G16080.1 | Symbols: | unknown protein; LOCATED IN: apoplast, chloroplast stroma, chloroplast, chloroplast envelope; EXPRESSED IN: 23 plant structures; EXPRESSED DURING: 14 growth stages; Has 81 Blast hits to 81 proteins in 28 species: Archae - 0	181.73	1 (1,0)	3	3	3	3
AT1G16280.1	AT1G16280.1 | Symbols: RH36, AtRH36, SWA3 | RNA helicase 36 | chr1:5568482-5570487 REVERSE LENGTH=491	433.99	1 (1,0)	7	7	7	7
AT1G16470.1	AT1G16470.1 | Symbols: PAB1 | proteasome subunit PAB1 | chr1:5623122-5625439 FORWARD LENGTH=235	169.57	5 (5,0)	3	3	3	3
AT1G16810.1	AT1G16810.1 | Symbols: | unknown protein; CONTAINS InterPro DOMAIN/s: Protein of unknown function DUF1754, eukaryotic (InterPro:IPR013865); Has 395 Blast hits to 394 proteins in 162 species: Archae - 0; Bacteria - 0; Metazoa - 181; Fungi - 91; Plan	32.88	2 (2,0)	1	1	1	1
AT1G16880.1	AT1G16880.1 | Symbols: | uridylyltransferase-related | chr1:5773796-5776125 FORWARD LENGTH=290	148.24	2 (1,1)	3	3	3	3
AT1G16920.1	AT1G16920.1 | Symbols: RAB11, ATRABA1B, RABA1b | RAB GTPase homolog A1B | chr1:5787489-5789147 REVERSE LENGTH=216	116.44	19 (7,12)	2	2	1	2
AT1G17690.1	AT1G17690.1 | Symbols: NOF1 | FUNCTIONS IN: molecular_function unknown; INVOLVED IN: biological_process unknown; LOCATED IN: nucleus; EXPRESSED IN: 24 plant structures; EXPRESSED DURING: 13 growth stages; CONTAINS InterPro DOMAIN/s: Digestive organ	239.2	1 (1,0)	4	4	4	4
AT1G18080.1	AT1G18080.1 | Symbols: ATARCA, RACK1A_AT, RACK1A | Transducin/WD40 repeat-like superfamily protein | chr1:6222325-6223901 FORWARD LENGTH=327	152.13	1 (1,0)	4	4	4	4
AT1G18450.1	AT1G18450.1 | Symbols: ATARP4, ARP4 | actin-related protein 4 | chr1:6348199-6351766 FORWARD LENGTH=441	44.92	1 (1,0)	1	1	1	1
AT1G18540.1	AT1G18540.1 | Symbols: | Ribosomal protein L6 family protein | chr1:6377448-6378548 REVERSE LENGTH=233	678.29	1 (1,0)	11	11	4	11
AT1G18800.1	AT1G18800.1 | Symbols: NRP2 | NAP1-related protein 2 | chr1:6481466-6483463 REVERSE LENGTH=256	185.56	1 (1,0)	4	4	1	4
AT1G18850.1	AT1G18850.1 | Symbols: | unknown protein; FUNCTIONS IN: molecular_function unknown; INVOLVED IN: biological_process unknown; LOCATED IN: nucleolus; EXPRESSED IN: 22 plant structures; EXPRESSED DURING: 13 growth stages; Has 40 Blast hits to 40 prote	295.31	1 (1,0)	6	6	6	6
AT1G19550.1	AT1G19550.1 | Symbols: | Glutathione S-transferase family protein | chr1:6767451-6767983 REVERSE LENGTH=153	64.14	3 (3,0)	1	1	1	1
AT1G19880.1	AT1G19880.1 | Symbols: | Regulator of chromosome condensation (RCC1) family protein | chr1:6900648-6903818 REVERSE LENGTH=538	40.84	1 (1,0)	1	1	1	1
AT1G19920.1	APS2; FUNCTIONS IN: sulfate adenylyltransferase (ATP) activity; INVOLVED IN: sulfate assimilation; LOCATED IN: chloroplast; EXPRESSED IN: 25 plant structures; EXPRESSED DURING: 13 growth stages;	31.6	3 (3,0)	1	1	1	1
AT1G19990.1	AT1G19990.1 | Symbols: | unknown protein; FUNCTIONS IN: molecular_function unknown; INVOLVED IN: biological_process unknown; LOCATED IN: cellular_component unknown; EXPRESSED IN: cultured cell; BEST Arabidopsis thaliana protein match is: unknown pr	39.58	1 (1,0)	1	1	1	1
AT1G20020.1	AT1G20020.1 | Symbols: ATLFNR2, FNR2 | ferredoxin-NADP(+)-oxidoreductase 2 | chr1:6942851-6944868 FORWARD LENGTH=369	294.99	3 (3,0)	6	6	6	5
AT1G20260.1	AT1G20260.1 | Symbols: | ATPase, V1 complex, subunit B protein | chr1:7016971-7020290 FORWARD LENGTH=487	172.03	7 (2,5)	3	3	3	3
AT1G20340.1	AT1G20340.1 | Symbols: DRT112, PETE2 | Cupredoxin superfamily protein | chr1:7042770-7043273 REVERSE LENGTH=167	41.37	1 (1,0)	1	1	1	1
AT1G20450.1	AT1G20450.1 | Symbols: LTI29, LTI45, ERD10 | Dehydrin family protein | chr1:7088235-7089107 REVERSE LENGTH=260	44.59	2 (2,0)	1	1	1	1
AT1G20580.1	AT1G20580.1 | Symbols: | Small nuclear ribonucleoprotein family protein | chr1:7128979-7130371 FORWARD LENGTH=131	109.47	3 (2,1)	2	2	2	2
AT1G20620.1	AT1G20620.1 | Symbols: CAT3, SEN2, ATCAT3 | catalase 3 | chr1:7143142-7146193 FORWARD LENGTH=492	110.29	5 (3,2)	2	2	1	2
AT1G20693.1	AT1G20693.1 | Symbols: HMGB2, HMG BETA 1, NFD2, NFD02 | high mobility group B2 | chr1:7177282-7178487 FORWARD LENGTH=144	80.36	3 (3,0)	2	2	1	2
AT1G20696.1	AT1G20696.1 | Symbols: HMGB3, NFD3, NFD03 | high mobility group B3 | chr1:7179825-7181174 FORWARD LENGTH=141	82.3	3 (3,0)	2	2	1	2
AT1G21190.1	AT1G21190.1 | Symbols: | Small nuclear ribonucleoprotein family protein | chr1:7419989-7420856 REVERSE LENGTH=97	33.84	2 (2,0)	1	1	1	1
AT1G21690.1	AT1G21690.1 | Symbols: EMB1968, RFC4 | ATPase family associated with various cellular activities (AAA) | chr1:7615675-7618362 FORWARD LENGTH=339	140.34	4 (3,1)	3	3	3	3
AT1G21720.1	AT1G21720.1 | Symbols: PBC1 | proteasome beta subunit C1 | chr1:7626394-7628070 FORWARD LENGTH=204	125.15	3 (1,2)	2	2	2	2
AT1G21750.1	AT1G21750.1 | Symbols: ATPDIL1-1, ATPDI5, PDI5, PDIL1-1 | PDI-like 1-1 | chr1:7645767-7648514 FORWARD LENGTH=501	47.06	2 (2,0)	1	1	1	1
AT1G22280.1	AT1G22280.1 | Symbols: PAPP2C | phytochrome-associated protein phosphatase type 2C | chr1:7874236-7875496 FORWARD LENGTH=281	36.89	2 (2,0)	1	1	1	1
AT1G22300.1	AT1G22300.1 | Symbols: GRF10, 14-3-3EPSILON, GF14 EPSILON | general regulatory factor 10 | chr1:7879146-7881103 REVERSE LENGTH=254	174.79	6 (3,3)	4	4	2	3
AT1G22780.1	AT1G22780.1 | Symbols: PFL, RPS18A, PFL1 | Ribosomal protein S13/S18 family | chr1:8067990-8069163 FORWARD LENGTH=152	240.01	3 (3,0)	4	4	4	4
AT1G23130.1	AT1G23130.1 | Symbols: | Polyketide cyclase/dehydrase and lipid transport superfamily protein | chr1:8200434-8200997 FORWARD LENGTH=160	60.25	1 (1,0)	1	1	1	1
AT1G23280.1	AT1G23280.1 | Symbols: | MAK16 protein-related | chr1:8260865-8262650 REVERSE LENGTH=303	334.01	1 (1,0)	6	6	6	6
AT1G23310.1	AT1G23310.1 | Symbols: GGT1, AOAT1, GGAT1 | glutamate:glyoxylate aminotransferase | chr1:8268720-8271329 REVERSE LENGTH=481	276.36	6 (2,4)	5	5	5	5
AT1G23410.1	AT1G23410.1 | Symbols: | Ribosomal protein S27a / Ubiquitin family protein | chr1:8314940-8315410 FORWARD LENGTH=156	186.2	30 (4,26)	4	4	4	4
AT1G23740.1	AT1G23740.1 | Symbols: | Oxidoreductase, zinc-binding dehydrogenase family protein | chr1:8398245-8399656 REVERSE LENGTH=386	226.83	1 (1,0)	4	4	4	4
AT1G23820.1	AT1G23820.1 | Symbols: SPDS1 | spermidine synthase 1 | chr1:8420278-8422724 FORWARD LENGTH=378	137.66	2 (2,0)	3	3	1	3
AT1G23860.1	AT1G23860.1 | Symbols: SRZ-21, SRZ21, RSZP21, RSZ21, At-RSZ21 | RS-containing zinc finger protein 21 | chr1:8428091-8429164 REVERSE LENGTH=187	196.08	4 (4,0)	4	4	3	4
AT1G24020.1	AT1G24020.1 | Symbols: MLP423 | MLP-like protein 423 | chr1:8500653-8501458 REVERSE LENGTH=155	96.73	2 (2,0)	2	2	2	2
AT1G24360.1	AT1G24360.1 | Symbols: | NAD(P)-binding Rossmann-fold superfamily protein | chr1:8640820-8643283 FORWARD LENGTH=319	36.92	1 (1,0)	1	1	1	1
AT1G24800.1	AT1G24800.1 | Symbols: | F-box family protein | chr1:8769741-8771042 FORWARD LENGTH=433	52.56	5 (5,0)	1	1	1	1
AT1G25260.1	AT1G25260.1 | Symbols: | Ribosomal protein L10 family protein | chr1:8854163-8855766 REVERSE LENGTH=235	552.09	1 (1,0)	9	9	9	8
AT1G26370.1	AT1G26370.1 | Symbols: | RNA helicase family protein | chr1:9122030-9125368 REVERSE LENGTH=717	59.92	1 (1,0)	1	1	1	1
AT1G26530.1	AT1G26530.1 | Symbols: | PIN domain-like family protein | chr1:9165890-9167298 FORWARD LENGTH=178	129.65	1 (1,0)	2	2	1	2
AT1G27050.1	AT1G27050.1 | Symbols: ATHB54, HB54 | homeobox protein 54 | chr1:9393706-9394408 FORWARD LENGTH=205	54.48	1 (1,0)	1	1	1	1
AT1G27310.1	AT1G27310.1 | Symbols: NTF2A | nuclear transport factor 2A | chr1:9484615-9485790 REVERSE LENGTH=122	34.3	1 (1,0)	1	1	1	1
AT1G27400.1	AT1G27400.1 | Symbols: | Ribosomal protein L22p/L17e family protein | chr1:9515230-9516725 FORWARD LENGTH=176	235.89	3 (1,2)	4	4	4	4
AT1G27450.1	AT1G27450.1 | Symbols: APT1, ATAPT1 | adenine phosphoribosyl transferase 1 | chr1:9532042-9533807 FORWARD LENGTH=243	201.81	4 (3,1)	3	3	3	3
AT1G27650.1	AT1G27650.1 | Symbols: ATU2AF35A | U2 snRNP auxiliary factor small subunit, putative | chr1:9615152-9616042 FORWARD LENGTH=296	50.59	4 (4,0)	1	1	1	1
AT1G29220.1	AT1G29220.1 | Symbols: | transcriptional regulator family protein | chr1:10210678-10212571 REVERSE LENGTH=351	38.99	2 (2,0)	1	1	1	1
AT1G29320.1	AT1G29320.1 | Symbols: | Transducin/WD40 repeat-like superfamily protein | chr1:10255355-10258238 FORWARD LENGTH=468	430.84	1 (1,0)	9	9	9	9
AT1G29660.1	AT1G29660.1 | Symbols: | GDSL-like Lipase/Acylhydrolase superfamily protein | chr1:10371955-10373624 FORWARD LENGTH=364	146.17	1 (1,0)	3	3	3	3
AT1G29670.1	AT1G29670.1 | Symbols: | GDSL-like Lipase/Acylhydrolase superfamily protein | chr1:10375843-10377717 FORWARD LENGTH=363	301.22	1 (1,0)	6	6	6	6
AT1G29930.1	AT1G29930.1 | Symbols: CAB1, AB140, CAB140, LHCB1.3 | chlorophyll A/B binding protein 1 | chr1:10478071-10478874 FORWARD LENGTH=267	473.41	3 (1,2)	8	8	3	8
AT1G29940.1	AT1G29940.1 | Symbols: NRPA2 | nuclear RNA polymerase A2 | chr1:10479322-10486670 REVERSE LENGTH=1178	50.32	1 (1,0)	1	1	1	1
AT1G30230.1	AT1G30230.1 | Symbols: | Glutathione S-transferase, C-terminal-like;Translation elongation factor EF1B/ribosomal protein S6 | chr1:10639286-10640515 FORWARD LENGTH=231	154.26	3 (2,1)	3	3	3	3
AT1G30240.1	AT1G30240.1 | Symbols: | FUNCTIONS IN: binding; INVOLVED IN: biological_process unknown; LOCATED IN: cellular_component unknown; EXPRESSED IN: 21 plant structures; EXPRESSED DURING: 13 growth stages; CONTAINS InterPro DOMAIN/s: Armadillo-type fold	130.64	2 (2,0)	3	3	3	3
AT1G30380.1	AT1G30380.1 | Symbols: PSAK | photosystem I subunit K | chr1:10722325-10723013 FORWARD LENGTH=130	49.42	1 (1,0)	1	1	1	1
AT1G30480.1	AT1G30480.1 | Symbols: DRT111 | D111/G-patch domain-containing protein | chr1:10790315-10792423 FORWARD LENGTH=387	43.82	1 (1,0)	1	1	1	1
AT1G30880.1	AT1G30880.1 | Symbols: | unknown protein; Has 24 Blast hits to 24 proteins in 8 species: Archae - 0; Bacteria - 0; Metazoa - 2; Fungi - 0; Plants - 22; Viruses - 0; Other Eukaryotes - 0 (source: NCBI BLink). | chr1:10993379-10994056 REVERSE LENGTH=	78.65	1 (1,0)	1	1	1	1
AT1G31180.1	AT1G31180.1 | Symbols: ATIMD3, IMD3, IPMDH1 | isopropylmalate dehydrogenase 3 | chr1:11142843-11144617 REVERSE LENGTH=404	84.9	5 (4,1)	2	2	2	2
AT1G31330.1	AT1G31330.1 | Symbols: PSAF | photosystem I subunit F | chr1:11215011-11215939 REVERSE LENGTH=221	258.15	1 (1,0)	5	5	5	5
AT1G31360.1	MED34, RECQ HELICASE L2, RECQL2	33.98	2 (2,0)	1	1	1	1
AT1G31660.1	AT1G31660.1 | Symbols: | CONTAINS InterPro DOMAIN/s: Bystin (InterPro:IPR007955); Has 475 Blast hits to 467 proteins in 210 species: Archae - 0; Bacteria - 9; Metazoa - 155; Fungi - 139; Plants - 55; Viruses - 0; Other Eukaryotes - 117 (source: NCB	357.99	1 (1,0)	7	7	7	7
AT1G31800.1	cytochrome P450, family 97, subfamily A, polypeptide 3" (CYP97A3); FUNCTIONS IN: carotene beta-ring hydroxylase activity, oxygen binding; INVOLVED IN: carotenoid biosynthetic process, xanthophyll biosynthetic process; LOCATED IN: chloroplast; EXPRESSED IN: 22 plant structures	41.14	1 (1,0)	1	1	1	1
AT1G31970.1	AT1G31970.1 | Symbols: STRS1 | DEA(D/H)-box RNA helicase family protein | chr1:11479921-11482707 FORWARD LENGTH=537	534.08	1 (1,0)	9	9	9	9
AT1G32060.1	AT1G32060.1 | Symbols: PRK | phosphoribulokinase | chr1:11532668-11534406 FORWARD LENGTH=395	300.69	1 (1,0)	6	6	6	6
AT1G32130.1	AT1G32130.1 | Symbols: IWS1, ATIWS1 | Transcription elongation factor (TFIIS) family protein | chr1:11559146-11561786 REVERSE LENGTH=502	51.74	2 (2,0)	1	1	1	1
AT1G32990.1	AT1G32990.1 | Symbols: PRPL11 | plastid ribosomal protein l11 | chr1:11955827-11957139 FORWARD LENGTH=222	76.7	1 (1,0)	1	1	1	1
AT1G33120.1	AT1G33120.1 | Symbols: | Ribosomal protein L6 family | chr1:12010986-12012223 FORWARD LENGTH=194	718.17	3 (2,1)	11	11	11	10
AT1G33240.1	AT1G33240.1 | Symbols: AT-GTL1, AT-GTL2, GTL1 | GT-2-like 1 | chr1:12051859-12054320 REVERSE LENGTH=669	49.48	1 (1,0)	1	1	1	1
AT1G35680.1	AT1G35680.1 | Symbols: | Ribosomal protein L21 | chr1:13208777-13210246 FORWARD LENGTH=220	175.33	1 (1,0)	3	3	3	3
AT1G35720.1	AT1G35720.1 | Symbols: ANNAT1, OXY5, ATOXY5 | annexin 1 | chr1:13225304-13226939 FORWARD LENGTH=317	194.17	1 (1,0)	3	3	3	3
AT1G36240.1	AT1G36240.1 | Symbols: | Ribosomal protein L7Ae/L30e/S12e/Gadd45 family protein | chr1:13614890-13616233 FORWARD LENGTH=112	58.33	3 (3,0)	1	1	1	1
AT1G41830.1	AT1G41830.1 | Symbols: SKS6 | SKU5-similar 6 | chr1:15603892-15607802 REVERSE LENGTH=542	40.64	2 (2,0)	1	1	1	1
AT1G41880.1	AT1G41880.1 | Symbols: | Ribosomal protein L35Ae family protein | chr1:15651585-15652427 REVERSE LENGTH=111	72.37	2 (1,1)	2	2	2	2
AT1G42970.1	AT1G42970.1 | Symbols: GAPB | glyceraldehyde-3-phosphate dehydrogenase B subunit | chr1:16127552-16129584 FORWARD LENGTH=447	877.12	1 (1,0)	14	14	12	14
AT1G43170.1	AT1G43170.1 | Symbols: ARP1, emb2207, RPL3A, RP1 | ribosomal protein 1 | chr1:16266992-16268631 FORWARD LENGTH=389	724.73	10 (8,2)	15	15	15	14
AT1G43670.1	AT1G43670.1 | Symbols: | Inositol monophosphatase family protein | chr1:16468184-16470347 FORWARD LENGTH=341	97.37	1 (1,0)	2	2	2	2
AT1G44575.1	AT1G44575.1 | Symbols: NPQ4, PSBS | Chlorophyll A-B binding family protein | chr1:16871768-16873194 FORWARD LENGTH=265	463.29	2 (1,1)	7	7	7	7
AT1G44920.1	AT1G44920.1 | Symbols: | unknown protein; FUNCTIONS IN: molecular_function unknown; INVOLVED IN: biological_process unknown; LOCATED IN: chloroplast; EXPRESSED IN: 22 plant structures; EXPRESSED DURING: 13 growth stages; CONTAINS InterPro DOMAIN/s:	49.67	1 (1,0)	1	1	1	1
AT1G47128.1	AT1G47128.1 | Symbols: RD21, RD21A | Granulin repeat cysteine protease family protein | chr1:17283139-17285609 REVERSE LENGTH=462	89.98	2 (1,1)	2	2	2	2
AT1G47250.1	AT1G47250.1 | Symbols: PAF2 | 20S proteasome alpha subunit F2 | chr1:17319220-17320900 FORWARD LENGTH=277	140.07	2 (2,0)	3	3	3	3
AT1G48410.1	RGONAUTE 1 (AGO1); FUNCTIONS IN: protein binding, endoribonuclease activity, siRNA binding, miRNA binding; INVOLVED IN: in 11 processes; LOCATED IN: cytosol, nucleus, cytoplasm;	32.69	5 (5,0)	1	1	1	1
AT1G48610.1	AT1G48610.1 | Symbols: | AT hook motif-containing protein | chr1:17971027-17972798 REVERSE LENGTH=212	161.88	2 (1,1)	3	3	3	3
AT1G48830.1	AT1G48830.1 | Symbols: | Ribosomal protein S7e family protein | chr1:18059854-18060935 REVERSE LENGTH=191	76.46	2 (2,0)	2	2	2	2
AT1G48920.1	AT1G48920.1 | Symbols: ATNUC-L1, PARL1, NUC-L1 | nucleolin like 1 | chr1:18098186-18101422 FORWARD LENGTH=557	1422.52	1 (1,0)	22	22	21	20
AT1G49240.1	AT1G49240.1 | Symbols: ACT8 | actin 8 | chr1:18216539-18217947 FORWARD LENGTH=377	494.22	4 (2,2)	10	10	2	10
AT1G49480.1	AT1G49480.1 | Symbols: RTV1 | related to vernalization1 1 | chr1:18314596-18315460 REVERSE LENGTH=226	424.71	1 (1,0)	8	8	6	8
AT1G49590.1	AT1G49590.1 | Symbols: | C2H2 and C2HC zinc fingers superfamily protein | chr1:18354997-18356409 FORWARD LENGTH=242	89.51	3 (3,0)	2	2	2	2
AT1G49910.1	AT1G49910.1 | Symbols: BUB3.2 | Transducin/WD40 repeat-like superfamily protein | chr1:18479025-18481271 FORWARD LENGTH=339	60	2 (2,0)	1	1	1	1
AT1G50250.1	AT1G50250.1 | Symbols: FTSH1 | FTSH protease 1 | chr1:18614398-18616930 REVERSE LENGTH=716	114.7	2 (2,0)	2	2	2	2
AT1G50670.1	AT1G50670.1 | Symbols: | OTU-like cysteine protease family protein | chr1:18775086-18776552 REVERSE LENGTH=208	114.18	1 (1,0)	2	2	2	2
AT1G50920.1	AT1G50920.1 | Symbols: | Nucleolar GTP-binding protein | chr1:18870555-18872570 FORWARD LENGTH=671	441.31	2 (1,1)	8	8	8	8
AT1G52120.1	Mannose-binding lectin superfamily protein	31.39	1 (1,0)	1	1	1	1
AT1G52230.1	AT1G52230.1 | Symbols: PSAH2, PSAH-2, PSI-H | photosystem I subunit H2 | chr1:19454902-19455508 FORWARD LENGTH=145	64.88	2 (2,0)	1	1	1	1
AT1G52570.1	AT1G52570.1 | Symbols: PLDALPHA2 | phospholipase D alpha 2 | chr1:19583940-19586551 REVERSE LENGTH=810	37.4	1 (1,0)	1	1	1	1
AT1G52740.1	AT1G52740.1 | Symbols: HTA9 | histone H2A protein 9 | chr1:19645409-19646221 FORWARD LENGTH=134	167.27	3 (1,2)	3	3	0	3
AT1G52930.1	AT1G52930.1 | Symbols: | Ribosomal RNA processing Brix domain protein | chr1:19711261-19713103 FORWARD LENGTH=320	386.17	1 (1,0)	8	8	3	6
AT1G52980.1	AT1G52980.1 | Symbols: | GTP-binding family protein | chr1:19737493-19740201 FORWARD LENGTH=576	172.33	1 (1,0)	3	3	3	3
AT1G53240.1	AT1G53240.1 | Symbols: mMDH1 | Lactate/malate dehydrogenase family protein | chr1:19854966-19856802 REVERSE LENGTH=341	385.4	3 (3,0)	6	6	4	6
AT1G53750.1	AT1G53750.1 | Symbols: RPT1A | regulatory particle triple-A 1A | chr1:20065921-20068324 REVERSE LENGTH=426	47.96	1 (1,0)	1	1	1	1
AT1G53850.1	AT1G53850.1 | Symbols: PAE1, ATPAE1 | 20S proteasome alpha subunit E1 | chr1:20104131-20105792 REVERSE LENGTH=237	91.63	3 (3,0)	2	2	2	2
AT1G54060.1	AT1G54060.1 | Symbols: ASIL1 | 6B-interacting protein 1-like 1 | chr1:20180972-20182123 FORWARD LENGTH=383	53.79	1 (1,0)	1	1	1	1
AT1G54270.1	AT1G54270.1 | Symbols: EIF4A-2 | eif4a-2 | chr1:20260495-20262018 FORWARD LENGTH=412	680.46	2 (1,1)	11	11	2	10
AT1G54290.1	AT1G54290.1 | Symbols: | Translation initiation factor SUI1 family protein | chr1:20268710-20269390 REVERSE LENGTH=113	96.88	7 (5,2)	2	2	2	2
AT1G54770.1	AT1G54770.1 | Symbols: | Fcf2 pre-rRNA processing protein | chr1:20434803-20435815 FORWARD LENGTH=189	274.1	3 (1,2)	4	4	4	4
AT1G54780.1	AT1G54780.1 | Symbols: TLP18.3 | thylakoid lumen 18.3 kDa protein | chr1:20439533-20440953 FORWARD LENGTH=285	221.94	1 (1,0)	4	4	4	4
AT1G55150.1	AT1G55150.1 | Symbols: | DEA(D/H)-box RNA helicase family protein | chr1:20574634-20577141 FORWARD LENGTH=501	163.35	1 (1,0)	3	3	1	3
AT1G55310.1	AT1G55310.1 | Symbols: SR33, ATSCL33, SCL33, At-SCL33 | SC35-like splicing factor 33 | chr1:20630676-20632695 FORWARD LENGTH=287	77.62	3 (3,0)	2	2	1	2
AT1G55460.1	AT1G55460.1 | Symbols: | DNA/RNA-binding protein Kin17, conserved region | chr1:20707567-20708802 FORWARD LENGTH=411	38.18	1 (1,0)	1	1	1	1
AT1G55480.1	AT1G55480.1 | Symbols: ZKT | protein containing PDZ domain, a K-box domain, and a TPR region | chr1:20713822-20715351 FORWARD LENGTH=335	179.41	1 (1,0)	3	3	3	3
AT1G55490.1	AT1G55490.1 | Symbols: CPN60B, LEN1 | chaperonin 60 beta | chr1:20715717-20718673 REVERSE LENGTH=600	866.92	7 (2,5)	15	15	14	15
AT1G55670.1	AT1G55670.1 | Symbols: PSAG | photosystem I subunit G | chr1:20802874-20803356 REVERSE LENGTH=160	55.7	1 (1,0)	1	1	1	1
AT1G56070.1	AT1G56070.1 | Symbols: LOS1 | Ribosomal protein S5/Elongation factor G/III/V family protein | chr1:20968245-20971077 REVERSE LENGTH=843	162.99	1 (1,0)	3	3	3	3
AT1G56110.1	AT1G56110.1 | Symbols: NOP56 | homolog of nucleolar protein NOP56 | chr1:20984544-20986893 REVERSE LENGTH=522	1882.97	1 (1,0)	31	31	15	23
AT1G56190.1	AT1G56190.1 | Symbols: | Phosphoglycerate kinase family protein | chr1:21028403-21030454 FORWARD LENGTH=478	770.29	2 (2,0)	13	13	3	13
AT1G56330.1	AT1G56330.1 | Symbols: SAR1, ATSAR1, ATSARA1B, ATSAR1B, SAR1B | secretion-associated RAS 1B | chr1:21086845-21088478 REVERSE LENGTH=193	136.98	4 (3,1)	3	3	3	3
AT1G56450.1	AT1G56450.1 | Symbols: PBG1 | 20S proteasome beta subunit G1 | chr1:21141970-21144186 FORWARD LENGTH=246	143.42	1 (1,0)	3	3	3	3
AT1G56500.1	AT1G56500.1 | Symbols: | haloacid dehalogenase-like hydrolase family protein | chr1:21159775-21167092 FORWARD LENGTH=1055	33.55	1 (1,0)	1	1	1	1
AT1G57720.1	AT1G57720.1 | Symbols: | Translation elongation factor EF1B, gamma chain | chr1:21377873-21380114 FORWARD LENGTH=413	117.21	2 (2,0)	2	2	2	2
AT1G58380.1	AT1G58380.1 | Symbols: XW6 | Ribosomal protein S5 family protein | chr1:21689115-21690085 FORWARD LENGTH=284	66.85	6 (6,0)	1	1	1	1
AT1G59760.1	AT1G59760.1 | Symbols: | RNA helicase, ATP-dependent, SK12/DOB1 protein | chr1:21984571-21990110 REVERSE LENGTH=988	79.76	1 (1,0)	2	2	2	2
AT1G60080.1	AT1G60080.1 | Symbols: | 3'-5'-exoribonuclease family protein | chr1:22152605-22154339 REVERSE LENGTH=302	372.95	1 (1,0)	6	6	6	6
AT1G60850.1	AT1G60850.1 | Symbols: ATRPAC42, AAC42 | DNA-directed RNA polymerase family protein | chr1:22398078-22400155 REVERSE LENGTH=375	442.73	3 (2,1)	8	8	8	8
AT1G61520.1	AT1G61520.1 | Symbols: LHCA3 | photosystem I light harvesting complex gene 3 | chr1:22700152-22701149 FORWARD LENGTH=273	395.64	3 (3,0)	7	7	7	5
AT1G61730.1	AT1G61730.1 | Symbols: | DNA-binding storekeeper protein-related transcriptional regulator | chr1:22793447-22794577 REVERSE LENGTH=376	916.46	2 (1,1)	15	15	15	12
AT1G62750.1	AT1G62750.1 | Symbols: ATSCO1, ATSCO1/CPEF-G, SCO1 | Translation elongation factor EFG/EF2 protein | chr1:23233622-23236321 REVERSE LENGTH=783	97.6	1 (1,0)	2	2	2	2
AT1G62780.1	AT1G62780.1 | Symbols: | unknown protein; FUNCTIONS IN: molecular_function unknown; INVOLVED IN: biological_process unknown; LOCATED IN: chloroplast, chloroplast stroma; EXPRESSED IN: 22 plant structures; EXPRESSED DURING: 14 growth stages; Has 94	71.7	1 (1,0)	1	1	1	1
AT1G63160.1	AT1G63160.1 | Symbols: RFC2 | replication factor C 2 | chr1:23422068-23423771 REVERSE LENGTH=333	239.4	1 (1,0)	4	4	4	4
AT1G63780.1	AT1G63780.1 | Symbols: IMP4 | Ribosomal RNA processing Brix domain protein | chr1:23665045-23667243 REVERSE LENGTH=294	792.94	1 (1,0)	11	11	11	11
AT1G63810.1	AT1G63810.1 | Symbols: | CONTAINS InterPro DOMAIN/s: Nrap protein (InterPro:IPR005554); Has 396 Blast hits to 382 proteins in 182 species: Archae - 3; Bacteria - 2; Metazoa - 142; Fungi - 146; Plants - 43; Viruses - 0; Other Eukaryotes - 60 (source	741.86	1 (1,0)	15	15	15	15
AT1G63940.1	AT1G63940.1 | Symbols: MDAR6 | monodehydroascorbate reductase 6 | chr1:23730206-23733534 FORWARD LENGTH=486	39.46	4 (4,0)	1	1	1	1
AT1G64040.1	AT1G64040.1 | Symbols: TOPP3 | type one serine/threonine protein phosphatase 3 | chr1:23758626-23760274 REVERSE LENGTH=322	131.72	2 (1,1)	3	3	2	3
AT1G64510.1	AT1G64510.1 | Symbols: | Translation elongation factor EF1B/ribosomal protein S6 family protein | chr1:23954993-23956205 REVERSE LENGTH=207	52.81	1 (1,0)	1	1	1	1
AT1G64740.1	AT1G64740.1 | Symbols: TUA1 | alpha-1 tubulin | chr1:24050114-24052296 FORWARD LENGTH=450	53.55	1 (1,0)	1	1	1	1
AT1G65030.1	AT1G65030.1 | Symbols: | Transducin/WD40 repeat-like superfamily protein | chr1:24156798-24158511 FORWARD LENGTH=345	645.7	1 (1,0)	13	13	13	12
AT1G65650.1	AT1G65650.1 | Symbols: UCH2 | Peptidase C12, ubiquitin carboxyl-terminal hydrolase 1 | chr1:24415172-24417466 REVERSE LENGTH=330	54	1 (1,0)	1	1	1	1
AT1G65930.1	AT1G65930.1 | Symbols: cICDH | cytosolic NADP+-dependent isocitrate dehydrogenase | chr1:24539088-24541861 FORWARD LENGTH=410	159.68	1 (1,0)	3	3	3	3
AT1G65980.1	AT1G65980.1 | Symbols: TPX1 | thioredoxin-dependent peroxidase 1 | chr1:24559524-24560753 REVERSE LENGTH=162	115.96	2 (1,1)	2	2	2	2
AT1G66200.1	AT1G66200.1 | Symbols: ATGSR2, GSR2, GLN1;2 | glutamine synthase clone F11 | chr1:24655520-24657520 REVERSE LENGTH=356	43.99	4 (4,0)	1	1	1	1
AT1G66260.1	AT1G66260.1 | Symbols: | RNA-binding (RRM/RBD/RNP motifs) family protein | chr1:24695895-24697883 REVERSE LENGTH=295	362.15	2 (2,0)	6	6	5	6
AT1G66970.1	AT1G66970.1 | Symbols: SVL2 | SHV3-like 2 | chr1:24992746-24996005 REVERSE LENGTH=763	98.12	2 (2,0)	2	2	2	2
AT1G67090.1	AT1G67090.1 | Symbols: RBCS1A | ribulose bisphosphate carboxylase small chain 1A | chr1:25048465-25049249 REVERSE LENGTH=180	502.76	2 (1,1)	7	7	4	7
AT1G67280.1	AT1G67280.1 | Symbols: | Glyoxalase/Bleomycin resistance protein/Dioxygenase superfamily protein | chr1:25188563-25190547 REVERSE LENGTH=350	55.43	2 (2,0)	1	1	1	1
AT1G67700.1	AT1G67700.1 | Symbols: | unknown protein; FUNCTIONS IN: molecular_function unknown; INVOLVED IN: biological_process unknown; LOCATED IN: chloroplast, chloroplast envelope; EXPRESSED IN: 22 plant structures; EXPRESSED DURING: 13 growth stages; Has 4	57.71	3 (3,0)	1	1	1	1
AT1G68010.1	AT1G68010.1 | Symbols: HPR, ATHPR1 | hydroxypyruvate reductase | chr1:25493418-25495720 FORWARD LENGTH=386	259.57	2 (2,0)	5	5	5	5
AT1G69070.1	AT1G69070.1 | Symbols: | FUNCTIONS IN: molecular_function unknown; INVOLVED IN: biological_process unknown; LOCATED IN: cellular_component unknown; EXPRESSED IN: 23 plant structures; EXPRESSED DURING: 13 growth stages; CONTAINS InterPro DOMAIN/s: N	127.41	1 (1,0)	2	2	2	2
AT1G70310.1	AT1G70310.1 | Symbols: SPDS2 | spermidine synthase 2 | chr1:26485497-26487352 REVERSE LENGTH=340	131.09	1 (1,0)	3	3	1	3
AT1G71500.1	AT1G71500.1 | Symbols: | Rieske (2Fe-2S) domain-containing protein | chr1:26936084-26937331 FORWARD LENGTH=287	249.43	1 (1,0)	4	4	4	4
AT1G71695.1	AT1G71695.1 | Symbols: | Peroxidase superfamily protein | chr1:26964359-26966557 FORWARD LENGTH=358	74.91	1 (1,0)	1	1	1	1
AT1G72010.1	AT1G72010.1 | Symbols: | TCP family transcription factor | chr1:27107844-27108971 FORWARD LENGTH=375	45.56	1 (1,0)	1	1	1	1
AT1G72150.1	AT1G72150.1 | Symbols: PATL1 | PATELLIN 1 | chr1:27148558-27150652 FORWARD LENGTH=573	203.11	2 (1,1)	4	4	4	4
AT1G72320.1	AT1G72320.1 | Symbols: APUM23, PUM23 | pumilio 23 | chr1:27228984-27232580 REVERSE LENGTH=753	148.5	3 (3,0)	3	3	3	3
AT1G72370.1	AT1G72370.1 | Symbols: P40, AP40, RP40, RPSAA | 40s ribosomal protein SA | chr1:27243148-27244842 REVERSE LENGTH=298	237.96	4 (2,2)	4	4	4	4
AT1G72440.1	AT1G72440.1 | Symbols: EDA25, SWA2 | CCAAT-binding factor | chr1:27268325-27273596 REVERSE LENGTH=1043	458.49	1 (1,0)	8	8	8	8
AT1G73030.1	AT1G73030.1 | Symbols: VPS46.2, CHMP1A | SNF7 family protein | chr1:27473938-27474848 FORWARD LENGTH=203	43.49	1 (1,0)	1	1	1	1
AT1G73350.1	AT1G73350.1 | Symbols: | unknown protein; FUNCTIONS IN: molecular_function unknown; INVOLVED IN: biological_process unknown; LOCATED IN: nucleus; EXPRESSED IN: 25 plant structures; EXPRESSED DURING: 15 growth stages; Has 46 Blast hits to 46 protein	33.35	3 (3,0)	1	1	1	1
AT1G73600.1	AT1G73600.1 | Symbols: | S-adenosyl-L-methionine-dependent methyltransferases superfamily protein | chr1:27670825-27673400 FORWARD LENGTH=490	91.24	5 (2,3)	2	2	2	2
AT1G74050.1	AT1G74050.1 | Symbols: | Ribosomal protein L6 family protein | chr1:27847256-27848680 REVERSE LENGTH=233	831.28	2 (2,0)	12	12	5	12
AT1G74230.1	AT1G74230.1 | Symbols: GR-RBP5 | glycine-rich RNA-binding protein 5 | chr1:27915346-27916857 FORWARD LENGTH=289	52.71	1 (1,0)	1	1	1	1
AT1G74470.1	AT1G74470.1 | Symbols: | Pyridine nucleotide-disulphide oxidoreductase family protein | chr1:27991248-27992845 FORWARD LENGTH=467	136.79	1 (1,0)	3	3	3	3
AT1G74560.1	AT1G74560.1 | Symbols: NRP1 | NAP1-related protein 1 | chr1:28017815-28019900 REVERSE LENGTH=256	369.69	3 (3,0)	6	6	3	6
AT1G74970.1	AT1G74970.1 | Symbols: RPS9, TWN3 | ribosomal protein S9 | chr1:28157761-28159202 REVERSE LENGTH=208	103.23	1 (1,0)	2	2	2	2
AT1G75040.1	AT1G75040.1 | Symbols: PR5, PR-5 | pathogenesis-related gene 5 | chr1:28177754-28178731 FORWARD LENGTH=239	34.28	1 (1,0)	1	1	1	1
AT1G75670.1	AT1G75670.1 | Symbols: | DNA-directed RNA polymerases | chr1:28415378-28416505 REVERSE LENGTH=196	128.48	2 (2,0)	3	3	3	3
AT1G75950.1	AT1G75950.1 | Symbols: SKP1, ASK1, ATSKP1, SKP1A, UIP1 | S phase kinase-associated protein 1 | chr1:28516715-28517454 FORWARD LENGTH=160	70.67	1 (1,0)	1	1	1	1
AT1G76080.1	AT1G76080.1 | Symbols: ATCDSP32, CDSP32 | chloroplastic drought-induced stress protein of 32 kD | chr1:28548063-28549348 REVERSE LENGTH=302	58.63	1 (1,0)	1	1	1	1
AT1G76180.1	AT1G76180.1 | Symbols: ERD14 | Dehydrin family protein | chr1:28587013-28587657 REVERSE LENGTH=185	105.79	3 (2,1)	2	2	2	2
AT1G76440.1	AT1G76440.1 | Symbols: | HSP20-like chaperones superfamily protein | chr1:28682371-28682999 REVERSE LENGTH=143	73.9	3 (3,0)	1	1	1	1
AT1G76450.1	AT1G76450.1 | Symbols: | Photosystem II reaction center PsbP family protein | chr1:28684618-28686109 FORWARD LENGTH=247	72.58	1 (1,0)	1	1	1	1
AT1G76880.1	AT1G76880.1 | Symbols: | Duplicated homeodomain-like superfamily protein | chr1:28865594-28867931 FORWARD LENGTH=603	40.32	1 (1,0)	1	1	1	1
AT1G76940.1	AT1G76940.1 | Symbols: | RNA-binding (RRM/RBD/RNP motifs) family protein | chr1:28902707-28904085 REVERSE LENGTH=233	108.77	1 (1,0)	2	2	2	2
AT1G77030.1	AT1G77030.1 | Symbols: | hydrolases, acting on acid anhydrides, in phosphorus-containing anhydrides;ATP-dependent helicases;nucleic acid binding;ATP binding;RNA binding;helicases | chr1:28947887-28951526 REVERSE LENGTH=845	558.12	1 (1,0)	11	11	11	11
AT1G78300.1	AT1G78300.1 | Symbols: GRF2, 14-3-3OMEGA, GF14 OMEGA | general regulatory factor 2 | chr1:29461883-29463052 FORWARD LENGTH=259	266.53	4 (1,3)	6	6	2	5
AT1G78370.1	AT1G78370.1 | Symbols: ATGSTU20, GSTU20 | glutathione S-transferase TAU 20 | chr1:29484428-29485204 REVERSE LENGTH=217	208.63	1 (1,0)	4	4	4	4
AT1G78380.1	AT1G78380.1 | Symbols: ATGSTU19, GST8, GSTU19 | glutathione S-transferase TAU 19 | chr1:29486659-29487819 REVERSE LENGTH=219	37.15	1 (1,0)	1	1	1	1
AT1G78630.1	AT1G78630.1 | Symbols: emb1473 | Ribosomal protein L13 family protein | chr1:29575997-29577406 FORWARD LENGTH=241	65.06	1 (1,0)	1	1	1	1
AT1G78900.1	AT1G78900.1 | Symbols: VHA-A | vacuolar ATP synthase subunit A | chr1:29660463-29664575 FORWARD LENGTH=623	74.72	2 (2,0)	1	1	1	1
AT1G79150.1	AT1G79150.1 | Symbols: | binding | chr1:29772716-29777874 REVERSE LENGTH=830	87.24	1 (1,0)	2	2	2	2
AT1G79200.1	AT1G79200.1 | Symbols: | unknown protein; Has 30201 Blast hits to 17322 proteins in 780 species: Archae - 12; Bacteria - 1396; Metazoa - 17338; Fungi - 3422; Plants - 5037; Viruses - 0; Other Eukaryotes - 2996 (source: NCBI BLink). | chr1:29794404-	48.81	1 (1,0)	1	1	1	1
AT1G79550.1	AT1G79550.1 | Symbols: PGK | phosphoglycerate kinase | chr1:29924347-29926295 REVERSE LENGTH=401	260.43	2 (2,0)	4	4	3	4
AT1G80380.2	AT1G80380.2 | Symbols: | P-loop containing nucleoside triphosphate hydrolases superfamily protein | chr1:30217332-30219784 FORWARD LENGTH=456	125.37	4 (3,1)	2	2	2	2
AT1G80650.1	RNAse THREE-like protein 1 (RTL1); FUNCTIONS IN: double-stranded RNA binding, RNA binding; INVOLVED IN: biological_process unknown; LOCATED IN: intracellular; CONTAINS InterPro DOMAIN/s: Double-stranded RNA-binding (InterPro:IPR001159)	41.22	1 (1,0)	1	1	1	1
AT1G80750.1	AT1G80750.1 | Symbols: | Ribosomal protein L30/L7 family protein | chr1:30349052-30350434 FORWARD LENGTH=247	697.9	1 (1,0)	13	13	13	13
AT2G01210.1	AT2G01210.1 | Symbols: | Leucine-rich repeat protein kinase family protein | chr2:119509-121734 REVERSE LENGTH=716	42.64	1 (1,0)	1	1	1	1
AT2G01250.1	AT2G01250.1 | Symbols: | Ribosomal protein L30/L7 family protein | chr2:132943-134264 REVERSE LENGTH=242	625.61	2 (1,1)	13	13	5	13
AT2G01710.1	AT2G01710.1 | Symbols: | Chaperone DnaJ-domain superfamily protein | chr2:315836-316771 FORWARD LENGTH=311	40.03	1 (1,0)	1	1	1	1
AT2G02570.1	AT2G02570.1 | Symbols: | nucleic acid binding;RNA binding | chr2:698361-700794 REVERSE LENGTH=300	151.36	4 (3,1)	3	3	3	3
AT2G03440.1	AT2G03440.1 | Symbols: NRP1, ATNRP1 | nodulin-related protein 1 | chr2:1039409-1039972 REVERSE LENGTH=187	91.99	1 (1,0)	1	1	1	1
AT2G04030.1	AT2G04030.1 | Symbols: CR88, EMB1956, HSP90.5, Hsp88.1, AtHsp90.5 | Chaperone protein htpG family protein | chr2:1281983-1285909 FORWARD LENGTH=780	191.84	3 (2,1)	4	4	4	4
AT2G04390.1	AT2G04390.1 | Symbols: | Ribosomal S17 family protein | chr2:1527911-1528336 FORWARD LENGTH=141	104.17	8 (8,0)	2	2	2	2
AT2G04865.1	AT2G04865.1 | Symbols: | Aminotransferase-like, plant mobile domain family protein | chr2:1712149-1714599 FORWARD LENGTH=667	28.84	1 (1,0)	1	1	1	1
AT2G05070.1	AT2G05070.1 | Symbols: LHCB2.2, LHCB2 | photosystem II light harvesting complex gene 2.2 | chr2:1799436-1800329 REVERSE LENGTH=265	284.25	3 (3,0)	5	5	2	5
AT2G05840.1	AT2G05840.1 | Symbols: PAA2 | 20S proteasome subunit PAA2 | chr2:2234226-2236053 FORWARD LENGTH=246	103.82	2 (2,0)	2	2	1	2
AT2G06850.1	AT2G06850.1 | Symbols: EXGT-A1, EXT, XTH4 | xyloglucan endotransglucosylase/hydrolase 4 | chr2:2763619-2765490 FORWARD LENGTH=296	47.29	1 (1,0)	1	1	1	1
AT2G07698.1	AT2G07698.1 | Symbols: | ATPase, F1 complex, alpha subunit protein | chr2:3361474-3364028 FORWARD LENGTH=777	382.08	2 (1,1)	7	7	6	7
AT2G09990.1	AT2G09990.1 | Symbols: | Ribosomal protein S5 domain 2-like superfamily protein | chr2:3781442-3781882 FORWARD LENGTH=146	118.94	1 (1,0)	3	3	1	3
AT2G13360.1	AT2G13360.1 | Symbols: AGT, AGT1, SGAT | alanine:glyoxylate aminotransferase | chr2:5539417-5540902 REVERSE LENGTH=401	120.45	2 (2,0)	3	3	3	3
AT2G13540.1	AT2G13540.1 | Symbols: ENS, ABH1, CBP80, ATCBP80 | ARM repeat superfamily protein | chr2:5637053-5642813 FORWARD LENGTH=848	50.3	1 (1,0)	1	1	1	1
AT2G15400.1	AT2G15400.1 | Symbols: RBP36B, NRPE3B | DNA-directed RNA polymerase family protein | chr2:6713022-6714386 FORWARD LENGTH=319	56.33	1 (1,0)	1	1	1	1
AT2G15430.1	AT2G15430.1 | Symbols: RBP36A, RPB35.5A, NRPB3, NRPD3, NRPE3A | DNA-directed RNA polymerase family protein | chr2:6733661-6735482 FORWARD LENGTH=319	56.33	1 (1,0)	1	1	1	1
AT2G16360.1	AT2G16360.1 | Symbols: | Ribosomal protein S25 family protein | chr2:7076713-7077366 REVERSE LENGTH=125	57.21	6 (6,0)	1	1	1	1
AT2G16600.1	AT2G16600.1 | Symbols: ROC3 | rotamase CYP 3 | chr2:7200862-7201383 FORWARD LENGTH=173	172.65	4 (2,2)	3	3	2	3
AT2G16700.1	AT2G16700.1 | Symbols: ADF5, ATADF5 | actin depolymerizing factor 5 | chr2:7244717-7245467 FORWARD LENGTH=143	46.37	2 (2,0)	1	1	1	1
AT2G16940.1	AT2G16940.1 | Symbols: | Splicing factor, CC1-like | chr2:7342869-7347052 REVERSE LENGTH=561	115.93	3 (3,0)	3	3	3	3
AT2G17250.1	AT2G17250.1 | Symbols: EMB2762 | CCAAT-binding factor | chr2:7499573-7502957 FORWARD LENGTH=577	116.62	1 (1,0)	3	3	3	3
AT2G17290.1	AT2G17290.1 | Symbols: CPK6, ATCDPK3, ATCPK6 | Calcium-dependent protein kinase family protein | chr2:7517005-7519239 FORWARD LENGTH=544	43.89	5 (5,0)	1	1	1	1
AT2G17360.1	AT2G17360.1 | Symbols: | Ribosomal protein S4 (RPS4A) family protein | chr2:7546598-7548138 FORWARD LENGTH=261	676.56	5 (3,2)	12	12	12	9
AT2G17560.1	AT2G17560.1 | Symbols: HMGB4, NFD4, NFD04 | high mobility group B4 | chr2:7642486-7643468 REVERSE LENGTH=138	46.62	3 (3,0)	1	1	1	1
AT2G18020.1	AT2G18020.1 | Symbols: EMB2296 | Ribosomal protein L2 family | chr2:7837151-7838160 FORWARD LENGTH=258	284.3	3 (1,2)	5	5	5	5
AT2G18040.1	AT2G18040.1 | Symbols: PIN1AT | peptidylprolyl cis/trans isomerase, NIMA-interacting 1 | chr2:7842346-7843537 FORWARD LENGTH=119	77.54	1 (1,0)	2	2	2	2
AT2G18220.1	AT2G18220.1 | Symbols: | Noc2p family | chr2:7928254-7931851 FORWARD LENGTH=764	227.06	1 (1,0)	4	4	4	4
AT2G18450.1	AT2G18450.1 | Symbols: SDH1-2 | succinate dehydrogenase 1-2 | chr2:7997510-8000801 REVERSE LENGTH=632	59.39	2 (2,0)	1	1	1	1
AT2G18510.1	AT2G18510.1 | Symbols: emb2444 | RNA-binding (RRM/RBD/RNP motifs) family protein | chr2:8031554-8033517 REVERSE LENGTH=363	57.52	1 (1,0)	1	1	1	1
AT2G18740.1	AT2G18740.1 | Symbols: | Small nuclear ribonucleoprotein family protein | chr2:8123334-8124710 FORWARD LENGTH=88	35.48	3 (3,0)	1	1	1	1
AT2G18900.1	AT2G18900.1 | Symbols: | Transducin/WD40 repeat-like superfamily protein | chr2:8188491-8192409 REVERSE LENGTH=804	1079.76	2 (1,1)	20	20	20	20
AT2G19385.1	AT2G19385.1 | Symbols: | zinc ion binding | chr2:8387149-8388581 FORWARD LENGTH=275	180.8	1 (1,0)	4	4	4	4
AT2G19480.1	AT2G19480.1 | Symbols: NFA02, NFA2, NAP1;2 | nucleosome assembly protein 1;2 | chr2:8438601-8441040 FORWARD LENGTH=379	62.93	3 (3,0)	1	1	1	1
AT2G19540.1	AT2G19540.1 | Symbols: | Transducin family protein / WD-40 repeat family protein | chr2:8461804-8464347 FORWARD LENGTH=469	31.57	1 (1,0)	1	1	1	1
AT2G19730.1	AT2G19730.1 | Symbols: | Ribosomal L28e protein family | chr2:8511752-8512995 FORWARD LENGTH=143	65.59	3 (3,0)	1	1	1	1
AT2G19740.1	AT2G19740.1 | Symbols: | Ribosomal protein L31e family protein | chr2:8513577-8514346 FORWARD LENGTH=119	35.72	3 (3,0)	1	1	1	1
AT2G19750.1	AT2G19750.1 | Symbols: | Ribosomal protein S30 family protein | chr2:8515037-8515806 FORWARD LENGTH=62	65.88	3 (3,0)	1	1	1	1
AT2G20260.1	AT2G20260.1 | Symbols: PSAE-2 | photosystem I subunit E-2 | chr2:8736780-8737644 FORWARD LENGTH=145	70.81	2 (2,0)	1	1	1	1
AT2G20450.1	AT2G20450.1 | Symbols: | Ribosomal protein L14 | chr2:8813923-8815071 FORWARD LENGTH=134	398.86	1 (1,0)	6	6	1	6
AT2G20490.1	AT2G20490.1 | Symbols: NOP10, EDA27 | nucleolar RNA-binding Nop10p family protein | chr2:8831897-8832723 FORWARD LENGTH=64	188.1	2 (1,1)	3	3	3	3
AT2G20630.1	AT2G20630.1 | Symbols: PIA1 | PP2C induced by AVRRPM1 | chr2:8897826-8899648 REVERSE LENGTH=279	36.89	3 (3,0)	1	1	1	1
AT2G20890.1	AT2G20890.1 | Symbols: PSB29, THF1 | photosystem II reaction center PSB29 protein | chr2:8987783-8989185 FORWARD LENGTH=300	35.49	1 (1,0)	1	1	1	1
AT2G21060.1	AT2G21060.1 | Symbols: ATGRP2B, ATCSP4, GRP2B | glycine-rich protein 2B | chr2:9036983-9037588 REVERSE LENGTH=201	34.96	1 (1,0)	1	1	1	1
AT2G21130.1	AT2G21130.1 | Symbols: | Cyclophilin-like peptidyl-prolyl cis-trans isomerase family protein | chr2:9055619-9056143 REVERSE LENGTH=174	69.34	2 (2,0)	2	2	2	2
AT2G21150.1	AT2G21150.1 | Symbols: XCT | XAP5 family protein | chr2:9065397-9067921 FORWARD LENGTH=337	93.27	1 (1,0)	2	2	2	2
AT2G21160.1	AT2G21160.1 | Symbols: | Translocon-associated protein (TRAP), alpha subunit | chr2:9068428-9070207 FORWARD LENGTH=258	52.05	2 (2,0)	1	1	1	1
AT2G21170.1	AT2G21170.1 | Symbols: TIM, PDTPI | triosephosphate isomerase | chr2:9071047-9073106 REVERSE LENGTH=315	258.19	2 (1,1)	4	4	3	4
AT2G21250.1	AT2G21250.1 | Symbols: | NAD(P)-linked oxidoreductase superfamily protein | chr2:9103408-9105116 REVERSE LENGTH=309	73.72	3 (3,0)	1	1	1	1
AT2G21330.1	AT2G21330.1 | Symbols: FBA1 | fructose-bisphosphate aldolase 1 | chr2:9128416-9130152 REVERSE LENGTH=399	558.49	4 (1,3)	8	8	1	6
AT2G21385.1	AT2G21385.1 | Symbols: | unknown protein; FUNCTIONS IN: molecular_function unknown; INVOLVED IN: biological_process unknown; LOCATED IN: chloroplast, chloroplast envelope; EXPRESSED IN: 22 plant structures; EXPRESSED DURING: 13 growth stages; Has 4	37.49	3 (3,0)	1	1	1	1
AT2G21440.1	AT2G21440.1 | Symbols: | RNA-binding (RRM/RBD/RNP motifs) family protein | chr2:9173712-9179065 REVERSE LENGTH=1003	494.54	1 (1,0)	9	9	9	9
AT2G21660.1	AT2G21660.1 | Symbols: ATGRP7, CCR2, GR-RBP7, GRP7 | cold, circadian rhythm, and rna binding 2 | chr2:9265477-9266316 REVERSE LENGTH=176	510.07	3 (1,2)	8	8	6	8
AT2G23070.1	AT2G23070.1 | Symbols: | Protein kinase superfamily protein | chr2:9824162-9826871 REVERSE LENGTH=432	90.05	1 (1,0)	2	2	1	2
AT2G23080.1	AT2G23080.1 | Symbols: | Protein kinase superfamily protein | chr2:9827228-9829343 FORWARD LENGTH=333	90.29	5 (5,0)	2	2	1	2
AT2G23930.1	AT2G23930.1 | Symbols: SNRNP-G | probable small nuclear ribonucleoprotein G | chr2:10182353-10183026 FORWARD LENGTH=80	65.9	3 (3,0)	1	1	1	1
AT2G24060.1	AT2G24060.1 | Symbols: | Translation initiation factor 3 protein | chr2:10229453-10231390 FORWARD LENGTH=312	38.69	3 (3,0)	1	1	1	1
AT2G24590.1	AT2G24590.1 | Symbols: RSZ22a, At-RSZ22a | RNA recognition motif and CCHC-type zinc finger domains containing protein | chr2:10449837-10450860 FORWARD LENGTH=196	121	1 (1,0)	3	3	1	3
AT2G25355.1	AT2G25355.1 | Symbols: | PNAS-3 related | chr2:10801391-10803591 FORWARD LENGTH=241	146.33	2 (2,0)	3	3	3	3
AT2G25830.1	AT2G25830.1 | Symbols: | YebC-related | chr2:11019091-11021665 REVERSE LENGTH=331	43.63	1 (1,0)	1	1	1	1
AT2G25970.1	AT2G25970.1 | Symbols: | KH domain-containing protein | chr2:11071844-11075604 REVERSE LENGTH=632	315.62	1 (1,0)	6	6	6	6
AT2G27040.1	AT2G27040.1 | Symbols: AGO4, OCP11 | Argonaute family protein | chr2:11536795-11541503 REVERSE LENGTH=924	28.85	2 (2,0)	1	1	1	1
AT2G27470.1	AT2G27470.1 | Symbols: NF-YB11 | nuclear factor Y, subunit B11 | chr2:11745196-11746375 REVERSE LENGTH=275	40.41	1 (1,0)	1	1	1	1
AT2G27530.1	AT2G27530.1 | Symbols: PGY1 | Ribosomal protein L1p/L10e family | chr2:11763443-11764570 REVERSE LENGTH=216	266.14	2 (2,0)	5	5	4	5
AT2G27680.1	AT2G27680.1 | Symbols: | NAD(P)-linked oxidoreductase superfamily protein | chr2:11803981-11805965 REVERSE LENGTH=384	58.77	1 (1,0)	1	1	1	1
AT2G27840.1	AT2G27840.1 | Symbols: HDT4, HDA13, HDT04 | histone deacetylase-related / HD-related | chr2:11862085-11863707 FORWARD LENGTH=203	314.97	2 (1,1)	5	5	5	4
AT2G28000.1	AT2G28000.1 | Symbols: CPN60A, CH-CPN60A, SLP | chaperonin-60alpha | chr2:11926603-11929184 FORWARD LENGTH=586	974.82	1 (1,0)	16	16	15	16
AT2G28190.1	AT2G28190.1 | Symbols: CSD2, CZSOD2 | copper/zinc superoxide dismutase 2 | chr2:12014548-12016303 FORWARD LENGTH=216	50.02	1 (1,0)	1	1	1	1
AT2G28600.1	AT2G28600.1 | Symbols: | P-loop containing nucleoside triphosphate hydrolases superfamily protein | chr2:12251845-12254672 FORWARD LENGTH=502	75.96	1 (1,0)	2	2	2	2
AT2G28830.1	AT2G28830.1 | Symbols: PUB12, AtPUB12 | PLANT U-BOX 12 | chr2:12367001-12370608 REVERSE LENGTH=962	33.44	2 (2,0)	1	1	1	1
AT2G28900.1	AT2G28900.1 | Symbols: OEP16, ATOEP16-L, ATOEP16-1, OEP16-1 | outer plastid envelope protein 16-1 | chr2:12414423-12415459 REVERSE LENGTH=148	61.84	1 (1,0)	1	1	1	1
AT2G29090.1	AT2G29090.1 | Symbols: CYP707A2 | cytochrome P450, family 707, subfamily A, polypeptide 2 | chr2:12495038-12499080 REVERSE LENGTH=482	51.58	2 (2,0)	1	1	1	1
AT2G29340.1	AT2G29340.1 | Symbols: | NAD-dependent epimerase/dehydratase family protein | chr2:12597131-12599009 FORWARD LENGTH=307	55.77	3 (3,0)	1	1	1	1
AT2G29400.1	AT2G29400.1 | Symbols: TOPP1, PP1-AT | type one protein phosphatase 1 | chr2:12613789-12615283 REVERSE LENGTH=318	77.62	2 (1,1)	2	2	1	2
AT2G29540.1	AT2G29540.1 | Symbols: ATRPC14, ATRPAC14, RPC14 | RNApolymerase 14 kDa subunit | chr2:12642727-12643828 FORWARD LENGTH=122	48.64	2 (2,0)	1	1	1	1
AT2G29550.1	AT2G29550.1 | Symbols: TUB7 | tubulin beta-7 chain | chr2:12644258-12645932 REVERSE LENGTH=449	270.38	10 (7,3)	5	5	5	5
AT2G30200.1	AT2G30200.1 | Symbols: | catalytics;transferases;[acyl-carrier-protein] S-malonyltransferases;binding | chr2:12883162-12885482 REVERSE LENGTH=393	58.58	2 (2,0)	1	1	1	1
AT2G30260.1	AT2G30260.1 | Symbols: U2B'' | U2 small nuclear ribonucleoprotein B | chr2:12905557-12907434 REVERSE LENGTH=232	55.93	1 (1,0)	1	1	1	1
AT2G30620.1	AT2G30620.1 | Symbols: | winged-helix DNA-binding transcription factor family protein | chr2:13045360-13046267 FORWARD LENGTH=273	112.97	3 (2,1)	3	3	3	3
AT2G30860.1	AT2G30860.1 | Symbols: ATGSTF9, GLUTTR, ATGSTF7, GSTF9 | glutathione S-transferase PHI 9 | chr2:13139132-13140057 FORWARD LENGTH=215	219.8	2 (2,0)	4	4	4	4
AT2G30870.1	AT2G30870.1 | Symbols: ATGSTF10, ERD13, ATGSTF4, GSTF10 | glutathione S-transferase PHI 10 | chr2:13141490-13142392 FORWARD LENGTH=215	247.95	1 (1,0)	5	5	5	5
AT2G30930.1	AT2G30930.1 | Symbols: | unknown protein; FUNCTIONS IN: molecular_function unknown; INVOLVED IN: biological_process unknown; LOCATED IN: chloroplast, plasma membrane, membrane; EXPRESSED IN: 24 plant structures; EXPRESSED DURING: 14 growth stages;	37.56	1 (1,0)	1	1	1	1
AT2G30950.1	AT2G30950.1 | Symbols: VAR2, FTSH2 | FtsH extracellular protease family | chr2:13174692-13177064 FORWARD LENGTH=695	250.71	4 (1,3)	5	5	5	5
AT2G31280.2	AT2G31280.2 | Symbols: CPUORF7 | conserved peptide upstream open reading frame 7 | chr2:13339430-13343309 FORWARD LENGTH=723	28.65	1 (1,0)	1	1	1	1
AT2G31410.1	AT2G31410.1 | Symbols: | unknown protein; Has 1719 Blast hits to 1091 proteins in 184 species: Archae - 5; Bacteria - 24; Metazoa - 559; Fungi - 169; Plants - 192; Viruses - 1; Other Eukaryotes - 769 (source: NCBI BLink). | chr2:13392220-13392819 R	96.9	1 (1,0)	2	2	2	2
AT2G31570.1	AT2G31570.1 | Symbols: ATGPX2, GPX2 | glutathione peroxidase 2 | chr2:13438211-13439775 REVERSE LENGTH=169	80.39	1 (1,0)	2	2	2	2
AT2G31610.1	AT2G31610.1 | Symbols: | Ribosomal protein S3 family protein | chr2:13450384-13451669 FORWARD LENGTH=250	201.31	3 (3,0)	4	4	4	4
AT2G32060.1	AT2G32060.1 | Symbols: | Ribosomal protein L7Ae/L30e/S12e/Gadd45 family protein | chr2:13639228-13640104 REVERSE LENGTH=144	68.75	3 (3,0)	1	1	1	1
AT2G32600.1	AT2G32600.1 | Symbols: | hydroxyproline-rich glycoprotein family protein | chr2:13833779-13835525 REVERSE LENGTH=277	90.3	1 (1,0)	2	2	2	2
AT2G33040.1	AT2G33040.1 | Symbols: ATP3 | gamma subunit of Mt ATP synthase | chr2:14018978-14021047 REVERSE LENGTH=325	86.76	1 (1,0)	2	2	2	2
AT2G33210.1	AT2G33210.1 | Symbols: HSP60-2 | heat shock protein 60-2 | chr2:14075093-14078568 REVERSE LENGTH=585	126.47	3 (2,1)	3	3	3	3
AT2G33410.1	AT2G33410.1 | Symbols: | RNA-binding (RRM/RBD/RNP motifs) family protein | chr2:14156085-14157435 FORWARD LENGTH=404	41.82	1 (1,0)	1	1	1	1
AT2G33730.1	AT2G33730.1 | Symbols: | P-loop containing nucleoside triphosphate hydrolases superfamily protein | chr2:14265679-14267880 REVERSE LENGTH=733	399.96	1 (1,0)	8	8	8	8
AT2G33800.1	AT2G33800.1 | Symbols: | Ribosomal protein S5 family protein | chr2:14300925-14302352 REVERSE LENGTH=303	185.95	1 (1,0)	3	3	3	2
AT2G34040.1	AT2G34040.1 | Symbols: | Apoptosis inhibitory protein 5 (API5) | chr2:14377957-14382246 REVERSE LENGTH=553	469.51	2 (1,1)	9	9	9	9
AT2G34420.1	AT2G34420.1 | Symbols: LHB1B2, LHCB1.5 | photosystem II light harvesting complex gene B1B2 | chr2:14522716-14523513 REVERSE LENGTH=265	476.06	1 (1,0)	8	8	0	8
AT2G34430.1	AT2G34430.1 | Symbols: LHB1B1, LHCB1.4 | light-harvesting chlorophyll-protein complex II subunit B1 | chr2:14524818-14525618 FORWARD LENGTH=266	502.86	1 (1,0)	9	9	2	9
AT2G34460.1	AT2G34460.1 | Symbols: | NAD(P)-binding Rossmann-fold superfamily protein | chr2:14529635-14530732 FORWARD LENGTH=280	120.32	1 (1,0)	2	2	2	2
AT2G34480.1	AT2G34480.1 | Symbols: | Ribosomal protein L18ae/LX family protein | chr2:14532916-14534161 REVERSE LENGTH=178	177.99	4 (1,3)	4	4	4	4
AT2G34570.1	AT2G34570.1 | Symbols: MEE21 | PIN domain-like family protein | chr2:14563048-14564681 REVERSE LENGTH=281	136.51	1 (1,0)	2	2	2	2
AT2G34740.1	AT2G34740.1 | Symbols: | Protein phosphatase 2C family protein | chr2:14658730-14660305 FORWARD LENGTH=339	54.51	2 (2,0)	1	1	1	1
AT2G35410.1	AT2G35410.1 | Symbols: | RNA-binding (RRM/RBD/RNP motifs) family protein | chr2:14898341-14899590 FORWARD LENGTH=308	154.93	1 (1,0)	3	3	3	3
AT2G35490.1	AT2G35490.1 | Symbols: | Plastid-lipid associated protein PAP / fibrillin family protein | chr2:14912309-14913797 REVERSE LENGTH=376	94.04	1 (1,0)	2	2	2	2
AT2G36130.1	AT2G36130.1 | Symbols: | Cyclophilin-like peptidyl-prolyl cis-trans isomerase family protein | chr2:15166863-15168259 FORWARD LENGTH=164	33.1	1 (1,0)	1	1	1	1
AT2G36160.1	AT2G36160.1 | Symbols: | Ribosomal protein S11 family protein | chr2:15169925-15171159 FORWARD LENGTH=150	287.29	2 (1,1)	5	5	1	5
AT2G36250.1	AT2G36250.1 | Symbols: FTSZ2-1, ATFTSZ2-1 | Tubulin/FtsZ family protein | chr2:15197661-15199932 REVERSE LENGTH=478	45.59	3 (3,0)	1	1	1	1
AT2G36530.1	AT2G36530.1 | Symbols: LOS2, ENO2 | Enolase | chr2:15321081-15323786 REVERSE LENGTH=444	389.59	1 (1,0)	6	6	6	6
AT2G36620.1	AT2G36620.1 | Symbols: RPL24A | ribosomal protein L24 | chr2:15350548-15351819 REVERSE LENGTH=164	131.38	2 (2,0)	2	2	2	2
AT2G36880.1	AT2G36880.1 | Symbols: MAT3 | methionine adenosyltransferase 3 | chr2:15479721-15480893 REVERSE LENGTH=390	335.33	2 (2,0)	6	6	2	6
AT2G36930.1	AT2G36930.1 | Symbols: | zinc finger (C2H2 type) family protein | chr2:15510002-15511347 REVERSE LENGTH=198	97.78	1 (1,0)	2	2	2	2
AT2G37190.1	AT2G37190.1 | Symbols: | Ribosomal protein L11 family protein | chr2:15619559-15620059 REVERSE LENGTH=166	237.36	3 (2,1)	4	4	4	4
AT2G37220.1	AT2G37220.1 | Symbols: | RNA-binding (RRM/RBD/RNP motifs) family protein | chr2:15634980-15636331 REVERSE LENGTH=289	426.74	1 (1,0)	5	5	4	5
AT2G37270.1	AT2G37270.1 | Symbols: ATRPS5B, RPS5B | ribosomal protein 5B | chr2:15647883-15649042 REVERSE LENGTH=207	250.46	2 (2,0)	5	5	1	5
AT2G37340.1	AT2G37340.1 | Symbols: RSZ33, ATRSZ33, RS2Z33, AT-RS2Z33 | arginine/serine-rich zinc knuckle-containing protein 33 | chr2:15670372-15672331 REVERSE LENGTH=290	51.12	2 (2,0)	1	1	1	1
AT2G37470.1	AT2G37470.1 | Symbols: | Histone superfamily protein | chr2:15736832-15737248 FORWARD LENGTH=138	309.11	4 (1,3)	7	7	1	3
AT2G37600.1	AT2G37600.1 | Symbols: | Ribosomal protein L36e family protein | chr2:15774410-15775203 REVERSE LENGTH=113	52.75	6 (6,0)	1	1	1	1
AT2G37660.1	AT2G37660.1 | Symbols: | NAD(P)-binding Rossmann-fold superfamily protein | chr2:15795481-15796977 REVERSE LENGTH=325	136.81	1 (1,0)	3	3	3	3
AT2G37990.1	AT2G37990.1 | Symbols: | ribosome biogenesis regulatory protein (RRS1) family protein | chr2:15900713-15903028 FORWARD LENGTH=318	457.07	1 (1,0)	8	8	8	8
AT2G38230.1	AT2G38230.1 | Symbols: ATPDX1.1, PDX1.1 | pyridoxine biosynthesis 1.1 | chr2:16011475-16012404 FORWARD LENGTH=309	326.19	3 (1,2)	6	6	6	6
AT2G38560.1	AT2G38560.1 | Symbols: TFIIS | transcript elongation factor IIS | chr2:16134802-16136319 FORWARD LENGTH=378	63.25	1 (1,0)	1	1	1	1
AT2G38810.1	AT2G38810.1 | Symbols: HTA8 | histone H2A 8 | chr2:16219444-16220679 REVERSE LENGTH=136	167.27	6 (4,2)	3	3	1	3
AT2G39390.1	AT2G39390.1 | Symbols: | Ribosomal L29 family protein | chr2:16450803-16451762 REVERSE LENGTH=123	108.77	3 (3,0)	2	2	1	2
AT2G39460.1	AT2G39460.1 | Symbols: ATRPL23A, RPL23A, RPL23AA | ribosomal protein L23AA | chr2:16475049-16475904 FORWARD LENGTH=154	443.13	5 (5,0)	8	8	8	7
AT2G39730.1	AT2G39730.1 | Symbols: RCA | rubisco activase | chr2:16570951-16573345 REVERSE LENGTH=474	1257.1	3 (1,2)	20	20	20	20
AT2G39990.1	AT2G39990.1 | Symbols: EIF2, AteIF3f, eIF3F | eukaryotic translation initiation factor 2 | chr2:16698332-16699929 REVERSE LENGTH=293	40.19	1 (1,0)	1	1	1	1
AT2G40100.1	AT2G40100.1 | Symbols: LHCB4.3 | light harvesting complex photosystem II | chr2:16745884-16747190 FORWARD LENGTH=276	54.78	2 (2,0)	1	1	1	1
AT2G40360.1	AT2G40360.1 | Symbols: | Transducin/WD40 repeat-like superfamily protein | chr2:16853123-16856635 REVERSE LENGTH=753	600.54	1 (1,0)	14	14	14	14
AT2G40430.1	AT2G40430.1 | Symbols: | CONTAINS InterPro DOMAIN/s: P60-like (InterPro:IPR011687), Tumour suppressor protein Gltscr2 (InterPro:IPR011211); Has 709 Blast hits to 643 proteins in 201 species: Archae - 0; Bacteria - 32; Metazoa - 224; Fungi - 154; Pl	157.73	3 (3,0)	2	2	2	2
AT2G40510.1	AT2G40510.1 | Symbols: | Ribosomal protein S26e family protein | chr2:16918506-16919623 FORWARD LENGTH=133	45.51	3 (3,0)	1	1	1	1
AT2G40700.1	AT2G40700.1 | Symbols: | P-loop containing nucleoside triphosphate hydrolases superfamily protein | chr2:16976783-16979392 FORWARD LENGTH=609	65.36	1 (1,0)	2	2	2	2
AT2G41090.1	AT2G41090.1 | Symbols: | Calcium-binding EF-hand family protein | chr2:17135823-17136618 FORWARD LENGTH=191	101.59	1 (1,0)	2	2	2	2
AT2G41100.1	AT2G41100.1 | Symbols: TCH3, ATCAL4 | Calcium-binding EF hand family protein | chr2:17138131-17139406 FORWARD LENGTH=324	46.39	3 (3,0)	1	1	1	1
AT2G41530.1	AT2G41530.1 | Symbols: ATSFGH, SFGH | S-formylglutathione hydrolase | chr2:17323656-17325430 REVERSE LENGTH=284	38.02	1 (1,0)	1	1	1	1
AT2G41630.1	AT2G41630.1 | Symbols: TFIIB | transcription factor IIB | chr2:17355555-17357400 REVERSE LENGTH=312	111.79	1 (1,0)	2	2	1	2
AT2G42130.1	AT2G42130.1 | Symbols: | Plastid-lipid associated protein PAP / fibrillin family protein | chr2:17566242-17567651 FORWARD LENGTH=270	57.31	4 (4,0)	1	1	1	1
AT2G42520.1	AT2G42520.1 | Symbols: | P-loop containing nucleoside triphosphate hydrolases superfamily protein | chr2:17705382-17708744 FORWARD LENGTH=633	49	5 (5,0)	1	1	1	1
AT2G42590.1	AT2G42590.1 | Symbols: GRF9, GF14 MU | general regulatory factor 9 | chr2:17732118-17733775 REVERSE LENGTH=263	139.17	4 (3,1)	3	3	1	2
AT2G42690.1	AT2G42690.1 | Symbols: | alpha/beta-Hydrolases superfamily protein | chr2:17776356-17777682 REVERSE LENGTH=412	38.98	1 (1,0)	1	1	1	1
AT2G42740.1	AT2G42740.1 | Symbols: RPL16A | ribosomal protein large subunit 16A | chr2:17791794-17792946 FORWARD LENGTH=182	298.29	5 (5,0)	5	5	5	5
AT2G43030.1	AT2G43030.1 | Symbols: | Ribosomal protein L3 family protein | chr2:17894898-17895713 FORWARD LENGTH=271	290.35	1 (1,0)	5	5	5	5
AT2G43110.1	AT2G43110.1 | Symbols: | unknown protein; Has 212 Blast hits to 211 proteins in 96 species: Archae - 0; Bacteria - 6; Metazoa - 62; Fungi - 91; Plants - 31; Viruses - 0; Other Eukaryotes - 22 (source: NCBI BLink). | chr2:17922067-17924291 FORWARD L	307.3	1 (1,0)	5	5	5	5
AT2G43650.1	AT2G43650.1 | Symbols: EMB2777 | Sas10/U3 ribonucleoprotein (Utp) family protein | chr2:18099430-18103147 FORWARD LENGTH=654	480.44	1 (1,0)	9	9	9	9
AT2G43750.1	AT2G43750.1 | Symbols: OASB, ACS1, CPACS1, ATCS-B | O-acetylserine (thiol) lyase B | chr2:18129604-18132322 REVERSE LENGTH=392	96.78	4 (2,2)	2	2	1	2
AT2G43910.1	AT2G43910.1 | Symbols: ATHOL1, HOL1 | HARMLESS TO OZONE LAYER 1 | chr2:18184658-18186951 REVERSE LENGTH=227	55.78	2 (2,0)	1	1	1	1
AT2G44120.1	AT2G44120.1 | Symbols: | Ribosomal protein L30/L7 family protein | chr2:18249227-18250402 REVERSE LENGTH=242	532.65	5 (2,3)	11	11	3	11
AT2G44510.1	AT2G44510.1 | Symbols: | CDK inhibitor P21 binding protein | chr2:18377411-18379030 FORWARD LENGTH=326	45.61	1 (1,0)	1	1	1	1
AT2G44610.1	AT2G44610.1 | Symbols: RAB6, ATRABH1B, ATRAB6A, RAB6A | Ras-related small GTP-binding family protein | chr2:18411778-18413883 REVERSE LENGTH=208	119	5 (1,4)	2	2	2	2
AT2G44860.1	AT2G44860.1 | Symbols: | Ribosomal protein L24e family protein | chr2:18501034-18502128 REVERSE LENGTH=159	82.96	2 (2,0)	2	2	2	2
AT2G45000.1	AT2G45000.1 | Symbols: EMB2766 | structural constituent of nuclear pore | chr2:18564156-18567632 FORWARD LENGTH=739	61.25	1 (1,0)	2	2	2	2
AT2G45250.1	AT2G45250.1 | Symbols: | Integral membrane protein hemolysin-III homolog | chr2:18661464-18662550 FORWARD LENGTH=204	45.36	1 (1,0)	1	1	1	1
AT2G45470.1	AT2G45470.1 | Symbols: FLA8, AGP8 | FASCICLIN-like arabinogalactan protein 8 | chr2:18742797-18744059 REVERSE LENGTH=420	200.92	1 (1,0)	3	3	3	3
AT2G45520.1	AT2G45520.1 | Symbols: | unknown protein; FUNCTIONS IN: molecular_function unknown; INVOLVED IN: biological_process unknown; EXPRESSED IN: 23 plant structures; EXPRESSED DURING: 13 growth stages; Has 260 Blast hits to 238 proteins in 75 species: Ar	106.31	1 (1,0)	2	2	2	2
AT2G45640.1	AT2G45640.1 | Symbols: SAP18, ATSAP18 | SIN3 associated polypeptide P18 | chr2:18799881-18801323 REVERSE LENGTH=152	97.61	2 (2,0)	2	2	2	2
AT2G45790.1	AT2G45790.1 | Symbols: ATPMM, PMM | phosphomannomutase | chr2:18855876-18857753 FORWARD LENGTH=246	42.89	1 (1,0)	1	1	1	1
AT2G45990.1	AT2G45990.1 | Symbols: | unknown protein; FUNCTIONS IN: molecular_function unknown; INVOLVED IN: biological_process unknown; LOCATED IN: chloroplast, chloroplast stroma; EXPRESSED IN: 22 plant structures; EXPRESSED DURING: 13 growth stages; Has 312	87.41	4 (3,1)	2	2	2	2
AT2G46230.1	AT2G46230.1 | Symbols: | PIN domain-like family protein | chr2:18984459-18985850 REVERSE LENGTH=196	226.58	2 (1,1)	4	4	3	4
AT2G46820.1	AT2G46820.1 | Symbols: PTAC8, TMP14, PSAP, PSI-P | photosystem I P subunit | chr2:19243729-19244870 FORWARD LENGTH=174	37.61	2 (2,0)	1	1	1	1
AT2G46910.1	AT2G46910.1 | Symbols: | Plastid-lipid associated protein PAP / fibrillin family protein | chr2:19272427-19273856 FORWARD LENGTH=284	34.66	1 (1,0)	1	1	1	1
AT2G47250.1	AT2G47250.1 | Symbols: | RNA helicase family protein | chr2:19399923-19402981 REVERSE LENGTH=729	220.72	1 (1,0)	5	5	1	5
AT2G47330.1	AT2G47330.1 | Symbols: | P-loop containing nucleoside triphosphate hydrolases superfamily protein | chr2:19429083-19431617 REVERSE LENGTH=760	36.03	1 (1,0)	1	1	1	1
AT2G47420.1	AT2G47420.1 | Symbols: | Ribosomal RNA adenine dimethylase family protein | chr2:19457574-19458777 FORWARD LENGTH=353	45.63	1 (1,0)	1	1	1	1
AT2G47470.1	AT2G47470.1 | Symbols: ATPDIL2-1, UNE5, MEE30, PDI11, ATPDI11 | thioredoxin family protein | chr2:19481503-19483683 FORWARD LENGTH=361	33.81	3 (3,0)	1	1	1	1
AT2G47580.1	AT2G47580.1 | Symbols: U1A | spliceosomal protein U1A | chr2:19517229-19518686 FORWARD LENGTH=250	35.83	1 (1,0)	1	1	1	1
AT2G47610.1	AT2G47610.1 | Symbols: | Ribosomal protein L7Ae/L30e/S12e/Gadd45 family protein | chr2:19529854-19531401 FORWARD LENGTH=257	429.93	1 (1,0)	9	9	2	9
AT2G47730.1	AT2G47730.1 | Symbols: ATGSTF8, ATGSTF5, GST6, GSTF8 | glutathione S-transferase phi 8 | chr2:19558213-19559266 FORWARD LENGTH=263	333.07	1 (1,0)	6	6	6	6
AT2G47910.1	AT2G47910.1 | Symbols: CRR6 | chlororespiratory reduction 6 | chr2:19614741-19615559 FORWARD LENGTH=246	90.67	2 (2,0)	2	2	2	2
AT2G47990.1	AT2G47990.1 | Symbols: SWA1, EDA13, EDA19 | transducin family protein / WD-40 repeat family protein | chr2:19637010-19638602 REVERSE LENGTH=530	768.05	1 (1,0)	15	15	15	12
AT2G48110.1	REDUCED EPIDERMAL FLUORESCENCE 4 (REF4); BEST Arabidopsis thaliana protein match is: REF4-related 1 (TAIR:AT3G23590.1).	32.51	1 (1,0)	1	1	1	1
AT3G01160.1	AT3G01160.1 | Symbols: | FUNCTIONS IN: molecular_function unknown; INVOLVED IN: biological_process unknown; LOCATED IN: cytosol, nucleus; EXPRESSED IN: 22 plant structures; EXPRESSED DURING: 13 growth stages; CONTAINS InterPro DOMAIN/s: NUC153 (Int	421.84	1 (1,0)	9	9	9	9
AT3G01280.1	AT3G01280.1 | Symbols: VDAC1, ATVDAC1 | voltage dependent anion channel 1 | chr3:85754-87612 FORWARD LENGTH=276	83.07	1 (1,0)	2	2	2	2
AT3G01290.1	AT3G01290.1 | Symbols: | SPFH/Band 7/PHB domain-containing membrane-associated protein family | chr3:88252-89356 REVERSE LENGTH=285	71.52	2 (1,1)	2	2	2	2
AT3G01500.1	AT3G01500.1 | Symbols: CA1, ATBCA1, SABP3, ATSABP3 | carbonic anhydrase 1 | chr3:194853-196716 REVERSE LENGTH=270	633.88	3 (3,0)	10	10	5	10
AT3G01540.1	AT3G01540.1 | Symbols: DRH1, ATDRH1 | DEAD box RNA helicase 1 | chr3:213077-216142 REVERSE LENGTH=618	200.21	7 (4,3)	3	3	3	3
AT3G01610.1	AT3G01610.1 | Symbols: CDC48C, emb1354 | cell division cycle 48C | chr3:231787-235057 FORWARD LENGTH=820	36.58	1 (1,0)	1	1	1	1
AT3G02080.1	AT3G02080.1 | Symbols: | Ribosomal protein S19e family protein | chr3:364138-365161 REVERSE LENGTH=143	37.19	3 (3,0)	1	1	1	1
AT3G02320.1	AT3G02320.1 | Symbols: | N2,N2-dimethylguanosine tRNA methyltransferase | chr3:470097-473492 FORWARD LENGTH=589	31.61	2 (2,0)	1	1	1	1
AT3G02560.1	AT3G02560.1 | Symbols: | Ribosomal protein S7e family protein | chr3:542341-543168 FORWARD LENGTH=191	108.45	3 (3,0)	2	2	2	2
AT3G02860.1	AT3G02860.1 | Symbols: | zinc ion binding | chr3:625299-627157 REVERSE LENGTH=312	51.99	2 (2,0)	1	1	1	1
AT3G03250.1	AT3G03250.1 | Symbols: UGP, UGP1, AtUGP1 | UDP-GLUCOSE PYROPHOSPHORYLASE 1 | chr3:749761-754014 REVERSE LENGTH=469	172.37	3 (3,0)	3	3	3	3
AT3G03780.1	AT3G03780.1 | Symbols: ATMS2, MS2 | methionine synthase 2 | chr3:957602-960740 FORWARD LENGTH=765	614.22	3 (3,0)	11	11	1	11
AT3G03920.1	AT3G03920.1 | Symbols: | H/ACA ribonucleoprotein complex, subunit Gar1/Naf1 protein | chr3:1009123-1010379 REVERSE LENGTH=202	363.72	2 (1,1)	5	5	5	5
AT3G04610.1	AT3G04610.1 | Symbols: FLK | RNA-binding KH domain-containing protein | chr3:1250762-1254272 REVERSE LENGTH=577	84.6	1 (1,0)	2	2	2	2
AT3G04680.1	AT3G04680.1 | Symbols: CLPS3 | CLP-similar protein 3 | chr3:1270053-1272415 REVERSE LENGTH=444	86.59	2 (2,0)	2	2	2	2
AT3G04790.1	AT3G04790.1 | Symbols: | Ribose 5-phosphate isomerase, type A protein | chr3:1313365-1314195 FORWARD LENGTH=276	220.11	1 (1,0)	3	3	3	3
AT3G04840.1	AT3G04840.1 | Symbols: | Ribosomal protein S3Ae | chr3:1329751-1331418 FORWARD LENGTH=262	135.87	2 (1,1)	3	3	3	3
AT3G04920.1	AT3G04920.1 | Symbols: | Ribosomal protein S24e family protein | chr3:1360989-1362065 FORWARD LENGTH=133	108	2 (1,1)	2	2	2	2
AT3G04930.1	AT3G04930.1 | Symbols: | DNA-binding storekeeper protein-related transcriptional regulator | chr3:1363029-1364399 FORWARD LENGTH=456	37.33	3 (3,0)	1	1	1	1
AT3G04940.1	AT3G04940.1 | Symbols: ATCYSD1, CYSD1 | cysteine synthase D1 | chr3:1365681-1367508 FORWARD LENGTH=324	75.07	3 (1,2)	2	2	0	2
AT3G05060.1	AT3G05060.1 | Symbols: | NOP56-like pre RNA processing ribonucleoprotein | chr3:1413174-1415564 REVERSE LENGTH=533	2094.3	1 (1,0)	29	29	24	23
AT3G05560.1	AT3G05560.1 | Symbols: | Ribosomal L22e protein family | chr3:1614641-1615204 FORWARD LENGTH=124	32.58	3 (3,0)	1	1	1	1
AT3G05590.1	AT3G05590.1 | Symbols: RPL18 | ribosomal protein L18 | chr3:1621511-1622775 FORWARD LENGTH=187	497.2	3 (1,2)	9	9	2	9
AT3G06400.1	AT3G06400.1 | Symbols: CHR11 | chromatin-remodeling protein 11 | chr3:1941066-1946700 FORWARD LENGTH=1055	31.27	5 (5,0)	1	1	1	1
AT3G06530.1	AT3G06530.1 | Symbols: | ARM repeat superfamily protein | chr3:2022596-2033637 FORWARD LENGTH=2197	190.22	3 (3,0)	5	5	5	5
AT3G07050.1	AT3G07050.1 | Symbols: | GTP-binding family protein | chr3:2229602-2232279 REVERSE LENGTH=582	1144.59	1 (1,0)	18	18	18	18
AT3G07110.1	AT3G07110.1 | Symbols: | Ribosomal protein L13 family protein | chr3:2252092-2253332 FORWARD LENGTH=206	322.66	5 (2,3)	5	5	4	5
AT3G07170.1	AT3G07170.1 | Symbols: | Sterile alpha motif (SAM) domain-containing protein | chr3:2280428-2282097 FORWARD LENGTH=203	39.7	1 (1,0)	1	1	1	1
AT3G07220.1	AT3G07220.1 | Symbols: | SMAD/FHA domain-containing protein | chr3:2297968-2299407 FORWARD LENGTH=320	44.82	1 (1,0)	1	1	1	1
AT3G07750.1	AT3G07750.1 | Symbols: | 3'-5'-exoribonuclease family protein | chr3:2473486-2475218 FORWARD LENGTH=286	340.45	2 (2,0)	7	7	7	7
AT3G08030.1	AT3G08030.1 | Symbols: | Protein of unknown function, DUF642 | chr3:2564191-2565819 FORWARD LENGTH=365	77.31	2 (2,0)	2	2	2	2
AT3G08580.1	AT3G08580.1 | Symbols: AAC1 | ADP/ATP carrier 1 | chr3:2605706-2607030 REVERSE LENGTH=381	347.94	5 (2,3)	6	6	6	6
AT3G08740.1	AT3G08740.1 | Symbols: | elongation factor P (EF-P) family protein | chr3:2654788-2656154 REVERSE LENGTH=236	190.3	1 (1,0)	4	4	4	4
AT3G08940.2	AT3G08940.2 | Symbols: LHCB4.2 | light harvesting complex photosystem II | chr3:2717717-2718665 FORWARD LENGTH=287	337.32	2 (1,1)	6	6	6	6
AT3G09200.1	AT3G09200.1 | Symbols: | Ribosomal protein L10 family protein | chr3:2823364-2825020 REVERSE LENGTH=320	178.45	4 (2,2)	4	4	4	4
AT3G09440.1	AT3G09440.1 | Symbols: | Heat shock protein 70 (Hsp 70) family protein | chr3:2903434-2905632 REVERSE LENGTH=649	655.43	5 (2,3)	11	11	2	11
AT3G09500.1	AT3G09500.1 | Symbols: | Ribosomal L29 family protein | chr3:2917047-2917895 FORWARD LENGTH=123	128.78	3 (1,2)	2	2	1	2
AT3G09630.1	AT3G09630.1 | Symbols: | Ribosomal protein L4/L1 family | chr3:2953813-2955444 FORWARD LENGTH=406	700.69	2 (1,1)	12	12	4	11
AT3G09680.1	AT3G09680.1 | Symbols: | Ribosomal protein S12/S23 family protein | chr3:2969197-2970291 REVERSE LENGTH=142	110.04	2 (2,0)	2	2	2	2
AT3G09720.1	AT3G09720.1 | Symbols: | P-loop containing nucleoside triphosphate hydrolases superfamily protein | chr3:2980483-2983268 REVERSE LENGTH=541	372.97	1 (1,0)	8	8	8	8
AT3G09820.1	AT3G09820.1 | Symbols: ADK1, ATADK1 | adenosine kinase 1 | chr3:3012122-3014624 FORWARD LENGTH=344	214.33	3 (2,1)	4	4	4	4
AT3G09840.1	AT3G09840.1 | Symbols: CDC48, ATCDC48, CDC48A | cell division cycle 48 | chr3:3019494-3022832 FORWARD LENGTH=809	55.14	3 (3,0)	1	1	1	1
AT3G10330.1	AT3G10330.1 | Symbols: | Cyclin-like family protein | chr3:3199907-3201642 FORWARD LENGTH=312	106.89	1 (1,0)	2	2	1	2
AT3G10530.1	AT3G10530.1 | Symbols: | Transducin/WD40 repeat-like superfamily protein | chr3:3286277-3288670 FORWARD LENGTH=536	705.69	1 (1,0)	12	12	12	12
AT3G10920.1	AT3G10920.1 | Symbols: MSD1, MEE33, ATMSD1 | manganese superoxide dismutase 1 | chr3:3418015-3419581 FORWARD LENGTH=231	97.15	2 (2,0)	1	1	1	1
AT3G10980.1	AT3G10980.1 | Symbols: | PLAC8 family protein | chr3:3438810-3440501 FORWARD LENGTH=563	35.79	1 (1,0)	1	1	1	1
AT3G11200.1	AT3G11200.1 | Symbols: AL2 | alfin-like 2 | chr3:3508387-3510418 REVERSE LENGTH=246	187.96	2 (1,1)	3	3	3	3
AT3G11510.1	AT3G11510.1 | Symbols: | Ribosomal protein S11 family protein | chr3:3623757-3624866 REVERSE LENGTH=150	300.16	2 (1,1)	5	5	1	5
AT3G11630.1	AT3G11630.1 | Symbols: | Thioredoxin superfamily protein | chr3:3672189-3673937 FORWARD LENGTH=266	454.16	1 (1,0)	8	8	2	8
AT3G11940.1	AT3G11940.1 | Symbols: ATRPS5A, AML1, RPS5A | ribosomal protein 5A | chr3:3778175-3779354 REVERSE LENGTH=207	250.46	2 (2,0)	5	5	1	5
AT3G11964.1	AT3G11964.1 | Symbols: | RNA binding;RNA binding | chr3:3793957-3806626 REVERSE LENGTH=1896	591.26	1 (1,0)	12	12	12	12
AT3G12110.1	AT3G12110.1 | Symbols: ACT11 | actin-11 | chr3:3858116-3859609 FORWARD LENGTH=377	800.78	8 (4,4)	13	13	5	9
AT3G12130.1	AT3G12130.1 | Symbols: | KH domain-containing protein / zinc finger (CCCH type) family protein | chr3:3864486-3866406 REVERSE LENGTH=248	49.54	1 (1,0)	1	1	1	1
AT3G12160.1	AT3G12160.1 | Symbols: ATRABA4D, RABA4D | RAB GTPase homolog A4D | chr3:3879495-3880437 REVERSE LENGTH=222	94.68	16 (4,12)	2	2	1	2
AT3G12210.1	AT3G12210.1 | Symbols: | DNA binding | chr3:3894843-3895498 FORWARD LENGTH=155	160.52	2 (2,0)	3	3	3	3
AT3G12290.1	AT3G12290.1 | Symbols: | Amino acid dehydrogenase family protein | chr3:3919591-3921326 FORWARD LENGTH=299	46.28	1 (1,0)	1	1	1	1
AT3G12300.1	AT3G12300.1 | Symbols: | unknown protein; FUNCTIONS IN: molecular_function unknown; INVOLVED IN: biological_process unknown; LOCATED IN: endomembrane system; EXPRESSED IN: 23 plant structures; EXPRESSED DURING: 15 growth stages; CONTAINS InterPro D	73.68	1 (1,0)	1	1	1	1
AT3G12345.1	AT3G12345.1 | Symbols: | unknown protein; LOCATED IN: chloroplast; Has 35333 Blast hits to 34131 proteins in 2444 species: Archae - 798; Bacteria - 22429; Metazoa - 974; Fungi - 991; Plants - 531; Viruses - 0; Other Eukaryotes - 9610 (source: NCBI	31.96	1 (1,0)	1	1	1	1
AT3G12390.1	AT3G12390.1 | Symbols: | Nascent polypeptide-associated complex (NAC), alpha subunit family protein | chr3:3942344-3943595 FORWARD LENGTH=203	190.24	1 (1,0)	3	3	1	3
AT3G12780.1	AT3G12780.1 | Symbols: PGK1 | phosphoglycerate kinase 1 | chr3:4061127-4063140 REVERSE LENGTH=481	1178.89	1 (1,0)	19	19	9	19
AT3G12860.1	AT3G12860.1 | Symbols: | NOP56-like pre RNA processing ribonucleoprotein | chr3:4091678-4093921 FORWARD LENGTH=499	1032.63	1 (1,0)	20	20	4	16
AT3G13120.1	Ribosomal protein S10p/S20e family protein; FUNCTIONS IN: structural constituent of ribosome, RNA binding; INVOLVED IN: translation; LOCATED IN: small ribosomal subunit, chloroplast; EXPRESSED IN: 22 plant structures	33.84	2 (2,0)	1	1	1	1
AT3G13230.1	AT3G13230.1 | Symbols: | RNA-binding KH domain-containing protein | chr3:4270423-4271070 FORWARD LENGTH=215	186.79	1 (1,0)	3	3	3	3
AT3G13570.1	AT3G13570.1 | Symbols: SCL30A, At-SCL30A | SC35-like splicing factor 30A | chr3:4429564-4431602 REVERSE LENGTH=262	169.12	1 (1,0)	4	4	3	4
AT3G13920.1	AT3G13920.1 | Symbols: EIF4A1, RH4, TIF4A1 | eukaryotic translation initiation factor 4A1 | chr3:4592635-4594128 REVERSE LENGTH=412	743.72	5 (3,2)	12	12	3	11
AT3G13940.1	AT3G13940.1 | Symbols: | DNA binding;DNA-directed RNA polymerases | chr3:4600647-4602412 REVERSE LENGTH=442	311.32	1 (1,0)	5	5	5	5
AT3G14110.1	AT3G14110.1 | Symbols: FLU | Tetratricopeptide repeat (TPR)-like superfamily protein | chr3:4676222-4677602 REVERSE LENGTH=316	94.18	3 (3,0)	2	2	2	2
AT3G14210.1	AT3G14210.1 | Symbols: ESM1 | epithiospecifier modifier 1 | chr3:4729886-4731562 FORWARD LENGTH=392	169.76	1 (1,0)	3	3	3	3
AT3G14415.1	AT3G14415.1 | Symbols: | Aldolase-type TIM barrel family protein | chr3:4818667-4820748 FORWARD LENGTH=367	600.5	3 (2,1)	11	11	2	11
AT3G14420.1	AT3G14420.1 | Symbols: | Aldolase-type TIM barrel family protein | chr3:4821804-4823899 FORWARD LENGTH=367	660.89	8 (2,6)	13	13	4	13
AT3G15010.1	AT3G15010.1 | Symbols: | RNA-binding (RRM/RBD/RNP motifs) family protein | chr3:5052844-5054058 FORWARD LENGTH=404	94.54	2 (2,0)	2	2	2	2
AT3G15190.1	AT3G15190.1 | Symbols: | chloroplast 30S ribosomal protein S20, putative | chr3:5116216-5117412 FORWARD LENGTH=202	172.65	1 (1,0)	3	3	3	3
AT3G15460.1	AT3G15460.1 | Symbols: | Ribosomal RNA processing Brix domain protein | chr3:5214279-5216188 REVERSE LENGTH=315	260.8	1 (1,0)	6	6	1	4
AT3G15520.1	AT3G15520.1 | Symbols: | Cyclophilin-like peptidyl-prolyl cis-trans isomerase family protein | chr3:5249739-5252432 REVERSE LENGTH=466	59.37	1 (1,0)	1	1	1	1
AT3G15680.1	AT3G15680.1 | Symbols: | Ran BP2/NZF zinc finger-like superfamily protein | chr3:5315437-5316048 FORWARD LENGTH=164	53.23	1 (1,0)	1	1	1	1
AT3G15730.1	AT3G15730.1 | Symbols: PLDALPHA1, PLD | phospholipase D alpha 1 | chr3:5330835-5333474 FORWARD LENGTH=810	37.4	1 (1,0)	1	1	1	1
AT3G16640.1	AT3G16640.1 | Symbols: TCTP | translationally controlled tumor protein | chr3:5669709-5670729 REVERSE LENGTH=168	172.83	1 (1,0)	3	3	3	3
AT3G16810.1	AT3G16810.1 | Symbols: APUM24, PUM24 | pumilio 24 | chr3:5723436-5727539 REVERSE LENGTH=641	277.58	1 (1,0)	5	5	5	5
AT3G16840.1	AT3G16840.1 | Symbols: | P-loop containing nucleoside triphosphate hydrolases superfamily protein | chr3:5738020-5743042 REVERSE LENGTH=826	112.57	1 (1,0)	3	3	3	3
AT3G17020.1	AT3G17020.1 | Symbols: | Adenine nucleotide alpha hydrolases-like superfamily protein | chr3:5802728-5804063 REVERSE LENGTH=163	87.44	1 (1,0)	2	2	2	2
AT3G17390.1	AT3G17390.1 | Symbols: MTO3, SAMS3, MAT4 | S-adenosylmethionine synthetase family protein | chr3:5952484-5953665 REVERSE LENGTH=393	668.44	1 (1,0)	12	12	5	12
AT3G18035.1	AT3G18035.1 | Symbols: HON4 | winged-helix DNA-binding transcription factor family protein | chr3:6169384-6171558 REVERSE LENGTH=480	102.22	1 (1,0)	2	2	2	2
AT3G18165.1	AT3G18165.1 | Symbols: MOS4 | modifier of snc1,4 | chr3:6223248-6225076 FORWARD LENGTH=253	71.81	1 (1,0)	1	1	1	1
AT3G18490.1	AT3G18490.1 | Symbols: | Eukaryotic aspartyl protease family protein | chr3:6349090-6350592 REVERSE LENGTH=500	49.72	1 (1,0)	1	1	1	1
AT3G18520.1	AT3G18520.1 | Symbols: HDA15, ATHDA15 | histone deacetylase 15 | chr3:6361605-6365367 FORWARD LENGTH=552	345.54	2 (1,1)	6	6	6	6
AT3G18600.1	AT3G18600.1 | Symbols: | P-loop containing nucleoside triphosphate hydrolases superfamily protein | chr3:6399724-6403007 REVERSE LENGTH=568	813.27	1 (1,0)	14	14	14	14
AT3G18610.1	AT3G18610.1 | Symbols: PARLL1, ATNUC-L2, NUC-L2 | nucleolin like 2 | chr3:6404270-6407822 REVERSE LENGTH=636	209.21	1 (1,0)	4	4	3	4
AT3G18890.1	AT3G18890.1 | Symbols: | NAD(P)-binding Rossmann-fold superfamily protein | chr3:6511169-6514729 FORWARD LENGTH=641	88.52	1 (1,0)	2	2	2	2
AT3G18990.1	AT3G18990.1 | Symbols: VRN1, REM39 | AP2/B3-like transcriptional factor family protein | chr3:6549077-6551568 REVERSE LENGTH=341	260.56	1 (1,0)	5	5	3	5
AT3G19760.1	AT3G19760.1 | Symbols: EIF4A-III | eukaryotic initiation factor 4A-III | chr3:6863790-6866242 FORWARD LENGTH=408	601.91	2 (1,1)	10	10	10	10
AT3G20250.1	AT3G20250.1 | Symbols: APUM5, PUM5 | pumilio 5 | chr3:7059098-7062660 REVERSE LENGTH=961	32.19	1 (1,0)	1	1	1	1
AT3G20550.1	AT3G20550.1 | Symbols: DDL | SMAD/FHA domain-containing protein | chr3:7174695-7177600 REVERSE LENGTH=314	50.74	1 (1,0)	1	1	1	1
AT3G20820.1	AT3G20820.1 | Symbols: | Leucine-rich repeat (LRR) family protein | chr3:7280930-7282027 FORWARD LENGTH=365	93.61	1 (1,0)	2	2	2	2
AT3G20890.1	AT3G20890.1 | Symbols: | RNA-binding (RRM/RBD/RNP motifs) family protein | chr3:7319939-7321054 FORWARD LENGTH=292	54.53	1 (1,0)	1	1	1	1
AT3G21540.1	AT3G21540.1 | Symbols: | transducin family protein / WD-40 repeat family protein | chr3:7586100-7590856 REVERSE LENGTH=955	579.13	1 (1,0)	11	11	11	11
AT3G22110.1	AT3G22110.1 | Symbols: PAC1 | 20S proteasome alpha subunit C1 | chr3:7792819-7793571 REVERSE LENGTH=250	213.96	1 (1,0)	3	3	3	3
AT3G22230.1	AT3G22230.1 | Symbols: | Ribosomal L27e protein family | chr3:7844136-7844543 REVERSE LENGTH=135	138.32	2 (1,1)	3	3	1	3
AT3G22320.1	AT3G22320.1 | Symbols: ATRPABC24.3, RPB5A, NRPB5, NRPD5 | Eukaryotic rpb5 RNA polymerase subunit family protein | chr3:7891045-7892094 REVERSE LENGTH=205	339.25	1 (1,0)	7	7	7	7
AT3G22660.1	AT3G22660.1 | Symbols: | rRNA processing protein-related | chr3:8016237-8017118 REVERSE LENGTH=293	247.92	1 (1,0)	3	3	3	3
AT3G23100.1	AT3G23100.1 | Symbols: XRCC4 | homolog of human DNA ligase iv-binding protein XRCC4 | chr3:8220721-8221991 FORWARD LENGTH=264	42.87	2 (2,0)	1	1	1	1
AT3G23400.1	AT3G23400.1 | Symbols: FIB4 | Plastid-lipid associated protein PAP / fibrillin family protein | chr3:8376636-8378225 REVERSE LENGTH=284	275.51	1 (1,0)	5	5	5	5
AT3G23620.1	AT3G23620.1 | Symbols: | Ribosomal RNA processing Brix domain protein | chr3:8480147-8481873 FORWARD LENGTH=314	871.79	1 (1,0)	17	17	17	13
AT3G23670.1	AT3G23670.1 | Symbols: PAKRP1L, KINESIN-12B | phragmoplast-associated kinesin-related protein, putative | chr3:8519290-8525055 FORWARD LENGTH=1313	38.82	2 (2,0)	1	1	1	1
AT3G24080.1	AT3G24080.1 | Symbols: | KRR1 family protein | chr3:8695191-8697107 REVERSE LENGTH=638	430.18	2 (2,0)	8	8	8	8
AT3G24830.1	AT3G24830.1 | Symbols: | Ribosomal protein L13 family protein | chr3:9064613-9065871 FORWARD LENGTH=206	361.12	3 (1,2)	6	6	5	6
AT3G25510.1	disease resistance protein (TIR-NBS-LRR class), putative; FUNCTIONS IN: transmembrane receptor activity, nucleoside-triphosphatase activity, nucleotide binding, ATP binding; INVOLVED IN: signal transduction, defense response, apoptosis, innate immune response; LOCATED IN: intrinsic to membrane	29.15	1 (1,0)	1	1	1	1
AT3G25520.1	AT3G25520.1 | Symbols: ATL5, PGY3, OLI5, RPL5A | ribosomal protein L5 | chr3:9269573-9271327 REVERSE LENGTH=301	599.66	4 (1,3)	8	8	8	8
AT3G25530.1	AT3G25530.1 | Symbols: GHBDH, ATGHBDH, GLYR1, GR1 | glyoxylate reductase 1 | chr3:9271949-9273514 REVERSE LENGTH=289	182.96	2 (2,0)	4	4	4	4
AT3G25545.1	AT3G25545.1 | Symbols: | unknown protein; FUNCTIONS IN: molecular_function unknown; INVOLVED IN: biological_process unknown; LOCATED IN: cellular_component unknown; EXPRESSED IN: 23 plant structures; EXPRESSED DURING: 13 growth stages; Has 38 Blast	33.69	1 (1,0)	1	1	1	1
AT3G25920.1	AT3G25920.1 | Symbols: RPL15 | ribosomal protein L15 | chr3:9491268-9492558 REVERSE LENGTH=277	126.82	1 (1,0)	2	2	2	2
AT3G25940.1	AT3G25940.1 | Symbols: | TFIIB zinc-binding protein | chr3:9495104-9495942 FORWARD LENGTH=119	74.3	1 (1,0)	2	2	2	2
AT3G26070.1	AT3G26070.1 | Symbols: | Plastid-lipid associated protein PAP / fibrillin family protein | chr3:9526904-9528199 FORWARD LENGTH=242	201.66	2 (1,1)	3	3	3	3
AT3G26420.1	AT3G26420.1 | Symbols: ATRZ-1A | RNA-binding (RRM/RBD/RNP motifs) family protein with retrovirus zinc finger-like domain | chr3:9671953-9673055 FORWARD LENGTH=245	180.29	1 (1,0)	3	3	3	3
AT3G26520.1	AT3G26520.1 | Symbols: TIP2, SITIP, GAMMA-TIP2, TIP1;2 | tonoplast intrinsic protein 2 | chr3:9722770-9723703 REVERSE LENGTH=253	64.25	1 (1,0)	1	1	1	1
AT3G26650.1	AT3G26650.1 | Symbols: GAPA, GAPA-1 | glyceraldehyde 3-phosphate dehydrogenase A subunit | chr3:9795226-9796848 FORWARD LENGTH=396	892.4	1 (1,0)	13	13	5	13
AT3G27280.1	AT3G27280.1 | Symbols: ATPHB4, PHB4 | prohibitin 4 | chr3:10076904-10078051 FORWARD LENGTH=279	44.34	3 (3,0)	1	1	1	1
AT3G27430.1	AT3G27430.1 | Symbols: PBB1 | N-terminal nucleophile aminohydrolases (Ntn hydrolases) superfamily protein | chr3:10152910-10155036 FORWARD LENGTH=267	32.48	6 (6,0)	1	1	1	1
AT3G27830.1	AT3G27830.1 | Symbols: RPL12-A, RPL12 | ribosomal protein L12-A | chr3:10318576-10319151 FORWARD LENGTH=191	69.84	2 (2,0)	1	1	1	1
AT3G28730.1	AT3G28730.1 | Symbols: ATHMG, SSRP1, NFD, HMG | high mobility group | chr3:10784954-10788498 FORWARD LENGTH=646	113.87	1 (1,0)	3	3	3	3
AT3G42790.1	AT3G42790.1 | Symbols: AL3 | alfin-like 3 | chr3:14878128-14879618 REVERSE LENGTH=250	89.06	1 (1,0)	2	2	2	2
AT3G44110.1	AT3G44110.1 | Symbols: ATJ3, ATJ | DNAJ homologue 3 | chr3:15869115-15871059 REVERSE LENGTH=420	142.38	3 (2,1)	3	3	3	3
AT3G44310.1	AT3G44310.1 | Symbols: NIT1, ATNIT1, NITI | nitrilase 1 | chr3:15986901-15988841 FORWARD LENGTH=346	280.04	4 (2,2)	6	6	6	6
AT3G44320.1	AT3G44320.1 | Symbols: NIT3, AtNIT3 | nitrilase 3 | chr3:15993419-15995493 FORWARD LENGTH=346	61.75	1 (1,0)	1	1	1	1
AT3G44620.1	AT3G44620.1 | Symbols: | protein tyrosine phosphatases;protein tyrosine phosphatases | chr3:16193858-16195422 FORWARD LENGTH=239	105.84	2 (2,0)	2	2	2	2
AT3G44750.1	AT3G44750.1 | Symbols: HD2A, ATHD2A, HDA3, HDT1 | histone deacetylase 3 | chr3:16298045-16299585 FORWARD LENGTH=245	294.59	2 (2,0)	5	5	5	5
AT3G44890.1	AT3G44890.1 | Symbols: RPL9 | ribosomal protein L9 | chr3:16386505-16387963 FORWARD LENGTH=197	70.5	1 (1,0)	1	1	1	1
AT3G45030.1	AT3G45030.1 | Symbols: | Ribosomal protein S10p/S20e family protein | chr3:16471606-16472312 REVERSE LENGTH=124	56.27	6 (6,0)	1	1	1	1
AT3G45140.1	AT3G45140.1 | Symbols: LOX2, ATLOX2 | lipoxygenase 2 | chr3:16525437-16529233 FORWARD LENGTH=896	49.98	1 (1,0)	1	1	1	1
AT3G46000.1	AT3G46000.1 | Symbols: ADF2 | actin depolymerizing factor 2 | chr3:16907743-16908822 REVERSE LENGTH=137	46.37	1 (1,0)	1	1	1	1
AT3G46060.1	AT3G46060.1 | Symbols: ARA3, ARA-3, ATRABE1C, ATRAB8A, RAB8A | RAB GTPase homolog 8A | chr3:16917908-16919740 FORWARD LENGTH=216	231.78	12 (3,9)	4	4	3	4
AT3G46210.1	AT3G46210.1 | Symbols: | Ribosomal protein S5 domain 2-like superfamily protein | chr3:16976960-16978489 REVERSE LENGTH=239	124.18	6 (6,0)	2	2	2	2
AT3G46780.1	AT3G46780.1 | Symbols: PTAC16 | plastid transcriptionally active 16 | chr3:17228766-17231021 FORWARD LENGTH=510	449.82	1 (1,0)	8	8	8	8
AT3G46820.1	AT3G46820.1 | Symbols: TOPP5 | type one serine/threonine protein phosphatase 5 | chr3:17242447-17243992 REVERSE LENGTH=312	76.72	5 (1,4)	2	2	1	2
AT3G47470.1	AT3G47470.1 | Symbols: LHCA4, CAB4 | light-harvesting chlorophyll-protein complex I subunit A4 | chr3:17493622-17494773 REVERSE LENGTH=251	297.22	1 (1,0)	5	5	5	5
AT3G47520.1	AT3G47520.1 | Symbols: MDH | malate dehydrogenase | chr3:17513657-17514868 FORWARD LENGTH=403	374.25	1 (1,0)	6	6	4	6
AT3G48420.1	AT3G48420.1 | Symbols: | Haloacid dehalogenase-like hydrolase (HAD) superfamily protein | chr3:17929743-17931551 FORWARD LENGTH=319	37.56	1 (1,0)	1	1	1	1
AT3G48710.1	AT3G48710.1 | Symbols: | DEK domain-containing chromatin associated protein | chr3:18041024-18043995 FORWARD LENGTH=462	190.17	1 (1,0)	4	4	4	4
AT3G48830.1	polynucleotide adenylyltransferase family protein / RNA recognition motif (RRM)-containing protein; FUNCTIONS IN: polynucleotide adenylyltransferase activity, RNA binding, nucleotide binding, nucleic acid binding, nucleotidyltransferase activity; INVOLVED IN: RNA processing; LOCATED IN: endomembrane system;	45.57	1 (1,0)	1	1	1	1
AT3G48930.1	AT3G48930.1 | Symbols: EMB1080 | Nucleic acid-binding, OB-fold-like protein | chr3:18141017-18142189 REVERSE LENGTH=160	167.58	3 (1,2)	3	3	3	3
AT3G49010.1	AT3G49010.1 | Symbols: ATBBC1, BBC1, RSU2 | breast basic conserved 1 | chr3:18166971-18168047 REVERSE LENGTH=206	352.05	6 (4,2)	5	5	4	5
AT3G49180.1	AT3G49180.1 | Symbols: RID3 | Transducin/WD40 repeat-like superfamily protein | chr3:18229810-18231874 FORWARD LENGTH=438	77.31	1 (1,0)	2	2	2	2
AT3G49430.1	AT3G49430.1 | Symbols: SRp34a, SR34a, At-SR34a | SER/ARG-rich protein 34A | chr3:18332668-18334829 FORWARD LENGTH=300	237.51	3 (3,0)	4	4	3	4
AT3G49470.1	AT3G49470.1 | Symbols: NACA2 | nascent polypeptide-associated complex subunit alpha-like protein 2 | chr3:18341072-18342273 FORWARD LENGTH=217	71.13	1 (1,0)	1	1	1	1
AT3G49720.1	AT3G49720.1 | Symbols: | unknown protein; FUNCTIONS IN: molecular_function unknown; INVOLVED IN: biological_process unknown; LOCATED IN: chloroplast thylakoid membrane, Golgi apparatus, plasma membrane, membrane; EXPRESSED IN: 25 plant structures;	42.92	2 (2,0)	1	1	1	1
AT3G49890.1	AT3G49890.1 | Symbols: | unknown protein; Has 27 Blast hits to 27 proteins in 13 species: Archae - 0; Bacteria - 0; Metazoa - 3; Fungi - 0; Plants - 21; Viruses - 0; Other Eukaryotes - 3 (source: NCBI BLink). | chr3:18499296-18500501 FORWARD LENGTH	39.34	1 (1,0)	1	1	1	1
AT3G49910.1	AT3G49910.1 | Symbols: | Translation protein SH3-like family protein | chr3:18504311-18504751 FORWARD LENGTH=146	368.79	1 (1,0)	7	7	7	5
AT3G50820.1	AT3G50820.1 | Symbols: PSBO2, PSBO-2, OEC33 | photosystem II subunit O-2 | chr3:18891008-18892311 REVERSE LENGTH=331	565.19	1 (1,0)	11	11	3	11
AT3G51260.1	AT3G51260.1 | Symbols: PAD1 | 20S proteasome alpha subunit PAD1 | chr3:19031086-19032746 FORWARD LENGTH=250	140.09	3 (3,0)	3	3	3	3
AT3G51600.1	AT3G51600.1 | Symbols: LTP5 | lipid transfer protein 5 | chr3:19138661-19139124 REVERSE LENGTH=118	39.61	1 (1,0)	1	1	1	1
AT3G51800.1	AT3G51800.1 | Symbols: ATG2, EBP1, ATEBP1 | metallopeptidase M24 family protein | chr3:19211261-19213568 REVERSE LENGTH=392	52.78	3 (3,0)	1	1	1	1
AT3G51880.1	AT3G51880.1 | Symbols: HMGB1, NFD1 | high mobility group B1 | chr3:19247241-19248491 REVERSE LENGTH=178	161.72	4 (4,0)	2	2	2	2
AT3G52150.1	AT3G52150.1 | Symbols: | RNA-binding (RRM/RBD/RNP motifs) family protein | chr3:19342074-19343090 FORWARD LENGTH=253	145.78	2 (2,0)	3	3	3	3
AT3G52300.1	AT3G52300.1 | Symbols: ATPQ | ATP synthase D chain, mitochondrial | chr3:19396689-19398119 FORWARD LENGTH=168	204.44	2 (1,1)	4	4	4	4
AT3G52380.1	AT3G52380.1 | Symbols: CP33, PDE322 | chloroplast RNA-binding protein 33 | chr3:19421619-19422855 FORWARD LENGTH=329	259.23	1 (1,0)	5	5	5	5
AT3G52880.1	AT3G52880.1 | Symbols: ATMDAR1, MDAR1 | monodehydroascorbate reductase 1 | chr3:19601477-19604366 REVERSE LENGTH=434	257.25	2 (2,0)	5	5	5	5
AT3G52930.1	AT3G52930.1 | Symbols: | Aldolase superfamily protein | chr3:19627383-19628874 REVERSE LENGTH=358	434.25	5 (1,4)	8	8	7	8
AT3G52960.1	AT3G52960.1 | Symbols: | Thioredoxin superfamily protein | chr3:19639699-19640403 FORWARD LENGTH=234	107.31	1 (1,0)	2	2	2	2
AT3G53460.1	AT3G53460.1 | Symbols: CP29 | chloroplast RNA-binding protein 29 | chr3:19819738-19821423 REVERSE LENGTH=342	230.29	4 (4,0)	4	4	3	4
AT3G53500.1	AT3G53500.1 | Symbols: RSZ32, RS2Z32, At-RS2Z | RNA-binding (RRM/RBD/RNP motifs) family protein with retrovirus zinc finger-like domain | chr3:19834557-19835896 REVERSE LENGTH=243	42.93	2 (2,0)	1	1	1	1
AT3G53900.1	AT3G53900.1 | Symbols: UPP, PYRR | uracil phosphoribosyltransferase | chr3:19956914-19958699 REVERSE LENGTH=231	36.82	2 (2,0)	1	1	1	1
AT3G54050.1	AT3G54050.1 | Symbols: HCEF1 | high cyclic electron flow 1 | chr3:20016951-20018527 FORWARD LENGTH=417	375.83	2 (2,0)	6	6	6	6
AT3G54890.1	AT3G54890.1 | Symbols: LHCA1 | photosystem I light harvesting complex gene 1 | chr3:20339706-20340922 REVERSE LENGTH=241	162.07	2 (2,0)	2	2	2	2
AT3G55340.1	AT3G55340.1 | Symbols: PHIP1 | phragmoplastin interacting protein 1 | chr3:20515672-20517832 FORWARD LENGTH=597	147.56	1 (1,0)	3	3	3	3
AT3G55440.1	AT3G55440.1 | Symbols: ATCTIMC, TPI, CYTOTPI | triosephosphate isomerase | chr3:20553794-20556078 FORWARD LENGTH=254	360.25	1 (1,0)	6	6	5	6
AT3G55460.1	AT3G55460.1 | Symbols: SCL30, At-SCL30 | SC35-like splicing factor 30 | chr3:20561024-20563502 FORWARD LENGTH=262	114.23	1 (1,0)	2	2	2	2
AT3G55510.1	AT3G55510.1 | Symbols: RBL | Noc2p family | chr3:20579232-20582124 FORWARD LENGTH=594	87.64	1 (1,0)	2	2	2	2
AT3G55620.1	AT3G55620.1 | Symbols: emb1624 | Translation initiation factor IF6 | chr3:20634581-20636312 FORWARD LENGTH=245	256.86	1 (1,0)	5	5	5	5
AT3G55800.1	AT3G55800.1 | Symbols: SBPASE | sedoheptulose-bisphosphatase | chr3:20709640-20711421 FORWARD LENGTH=393	394.8	1 (1,0)	8	8	8	8
AT3G56490.1	AT3G56490.1 | Symbols: HIT3, HINT1 | HIS triad family protein 3 | chr3:20941532-20943129 FORWARD LENGTH=147	81.49	1 (1,0)	2	2	2	2
AT3G56510.1	AT3G56510.1 | Symbols: | RNA-binding (RRM/RBD/RNP motifs) family protein | chr3:20944348-20946235 REVERSE LENGTH=257	196.09	2 (2,0)	3	3	3	3
AT3G56650.1	AT3G56650.1 | Symbols: | Mog1/PsbP/DUF1795-like photosystem II reaction center PsbP family protein | chr3:20984807-20985913 FORWARD LENGTH=262	41.94	1 (1,0)	1	1	1	1
AT3G56910.1	AT3G56910.1 | Symbols: PSRP5 | plastid-specific 50S ribosomal protein 5 | chr3:21069558-21070257 REVERSE LENGTH=148	37.14	1 (1,0)	1	1	1	1
AT3G56940.1	AT3G56940.1 | Symbols: CRD1, CHL27, ACSF | dicarboxylate diiron protein, putative (Crd1) | chr3:21076594-21078269 FORWARD LENGTH=409	50.42	2 (2,0)	1	1	1	1
AT3G56990.1	AT3G56990.1 | Symbols: EDA7 | embryo sac development arrest 7 | chr3:21088358-21091976 REVERSE LENGTH=711	494.41	1 (1,0)	9	9	9	9
AT3G57000.1	AT3G57000.1 | Symbols: | nucleolar essential protein-related | chr3:21092610-21094109 FORWARD LENGTH=298	455.26	1 (1,0)	8	8	8	8
AT3G57150.1	AT3G57150.1 | Symbols: NAP57, AtNAP57, CBF5, AtCBF5 | homologue of NAP57 | chr3:21154255-21155952 REVERSE LENGTH=565	712.69	1 (1,0)	13	13	13	12
AT3G57260.1	AT3G57260.1 | Symbols: BGL2, PR2, BG2, PR-2 | beta-1,3-glucanase 2 | chr3:21188709-21189822 REVERSE LENGTH=339	59.11	1 (1,0)	1	1	1	1
AT3G57940.1	AT3G57940.1 | Symbols: | Domain of unknown function (DUF1726) ;Putative ATPase (DUF699) | chr3:21449560-21455834 FORWARD LENGTH=1028	325.28	2 (2,0)	6	6	1	6
AT3G58610.1	AT3G58610.1 | Symbols: | ketol-acid reductoisomerase | chr3:21671561-21674639 FORWARD LENGTH=591	93.9	3 (3,0)	2	2	2	2
AT3G58660.1	AT3G58660.1 | Symbols: | Ribosomal protein L1p/L10e family | chr3:21701574-21702914 FORWARD LENGTH=446	511.48	1 (1,0)	10	10	10	10
AT3G59970.3	AT3G59970.3 | Symbols: MTHFR1 | methylenetetrahydrofolate reductase 1 | chr3:22151303-22154323 FORWARD LENGTH=592	31.47	1 (1,0)	1	1	1	1
AT3G60360.1	AT3G60360.1 | Symbols: EDA14, UTP11 | embryo sac development arrest 14 | chr3:22312477-22314002 REVERSE LENGTH=228	131.09	1 (1,0)	3	3	3	3
AT3G60500.1	AT3G60500.1 | Symbols: CER7, G3 | 3'-5'-exoribonuclease family protein | chr3:22354245-22356440 FORWARD LENGTH=438	88.95	3 (3,0)	1	1	1	1
AT3G60750.1	AT3G60750.1 | Symbols: | Transketolase | chr3:22454004-22456824 FORWARD LENGTH=741	633.27	3 (2,1)	11	11	11	11
AT3G60770.1	AT3G60770.1 | Symbols: | Ribosomal protein S13/S15 | chr3:22460525-22461656 REVERSE LENGTH=151	343.11	2 (2,0)	6	6	6	6
AT3G60820.1	AT3G60820.1 | Symbols: PBF1 | N-terminal nucleophile aminohydrolases (Ntn hydrolases) superfamily protein | chr3:22472038-22473809 REVERSE LENGTH=223	50.34	3 (3,0)	1	1	1	1
AT3G60900.1	AT3G60900.1 | Symbols: FLA10 | FASCICLIN-like arabinogalactan-protein 10 | chr3:22499573-22500841 REVERSE LENGTH=422	64.38	1 (1,0)	1	1	1	1
AT3G61470.1	AT3G61470.1 | Symbols: LHCA2 | photosystem I light harvesting complex gene 2 | chr3:22745736-22747032 FORWARD LENGTH=257	89.05	1 (1,0)	2	2	2	2
AT3G61620.1	AT3G61620.1 | Symbols: RRP41 | 3'-5'-exoribonuclease family protein | chr3:22801382-22802910 REVERSE LENGTH=241	196.37	2 (2,0)	4	4	4	4
AT3G61820.1	AT3G61820.1 | Symbols: | Eukaryotic aspartyl protease family protein | chr3:22880074-22881525 REVERSE LENGTH=483	78.76	1 (1,0)	2	2	2	2
AT3G61860.1	AT3G61860.1 | Symbols: ATRSP31, RSP31, At-RS31, RS31 | RNA-binding (RRM/RBD/RNP motifs) family protein | chr3:22900311-22902159 REVERSE LENGTH=264	193.5	3 (1,2)	4	4	3	4
AT3G61870.1	AT3G61870.1 | Symbols: | unknown protein; FUNCTIONS IN: molecular_function unknown; INVOLVED IN: biological_process unknown; LOCATED IN: chloroplast, chloroplast inner membrane, chloroplast envelope; EXPRESSED IN: 23 plant structures; EXPRESSED DUR	38.05	2 (2,0)	1	1	1	1
AT3G62030.1	AT3G62030.1 | Symbols: ROC4 | rotamase CYP 4 | chr3:22973708-22975139 FORWARD LENGTH=260	184.65	3 (3,0)	4	4	4	3
AT3G62310.1	AT3G62310.1 | Symbols: | RNA helicase family protein | chr3:23057516-23060561 REVERSE LENGTH=726	260.48	1 (1,0)	6	6	2	6
AT3G62870.1	AT3G62870.1 | Symbols: | Ribosomal protein L7Ae/L30e/S12e/Gadd45 family protein | chr3:23242862-23244273 REVERSE LENGTH=256	395.27	1 (1,0)	8	8	1	8
AT3G63140.1	AT3G63140.1 | Symbols: CSP41A | chloroplast stem-loop binding protein of 41 kDa | chr3:23327006-23328620 REVERSE LENGTH=406	159.96	1 (1,0)	3	3	3	3
AT3G63160.1	AT3G63160.1 | Symbols: | FUNCTIONS IN: molecular_function unknown; INVOLVED IN: biological_process unknown; LOCATED IN: chloroplast outer membrane, thylakoid, chloroplast thylakoid membrane, chloroplast, chloroplast envelope; EXPRESSED IN: 21 plant	35.64	1 (1,0)	1	1	1	1
AT3G63190.1	AT3G63190.1 | Symbols: RRF, HFP108, cpRRF, AtcpRRF | ribosome recycling factor, chloroplast precursor | chr3:23342861-23344640 REVERSE LENGTH=275	81.17	1 (1,0)	2	2	2	2
AT3G63490.1	AT3G63490.1 | Symbols: | Ribosomal protein L1p/L10e family | chr3:23444269-23446020 FORWARD LENGTH=346	328.61	2 (1,1)	5	5	5	5
AT4G00238.1	AT4G00238.1 | Symbols: | DNA-binding storekeeper protein-related transcriptional regulator | chr4:104092-105129 REVERSE LENGTH=345	56	1 (1,0)	1	1	1	1
AT4G00930.1	AT4G00930.1 | Symbols: CIP4.1 | COP1-interacting protein 4.1 | chr4:396558-400734 FORWARD LENGTH=1133	29.74	1 (1,0)	1	1	1	1
AT4G01050.1	AT4G01050.1 | Symbols: TROL | thylakoid rhodanese-like | chr4:455874-458175 FORWARD LENGTH=466	209.51	1 (1,0)	3	3	3	3
AT4G01150.1	AT4G01150.1 | Symbols: | unknown protein; FUNCTIONS IN: molecular_function unknown; INVOLVED IN: biological_process unknown; LOCATED IN: thylakoid, chloroplast thylakoid membrane, chloroplast, plastoglobule, chloroplast envelope; EXPRESSED IN: 23 p	205.8	2 (1,1)	3	3	3	3
AT4G01310.1	AT4G01310.1 | Symbols: | Ribosomal L5P family protein | chr4:544166-545480 REVERSE LENGTH=262	249.47	1 (1,0)	5	5	5	5
AT4G01560.1	AT4G01560.1 | Symbols: MEE49 | Ribosomal RNA processing Brix domain protein | chr4:677266-679164 REVERSE LENGTH=343	173.93	1 (1,0)	4	4	4	4
AT4G02450.1	AT4G02450.1 | Symbols: | HSP20-like chaperones superfamily protein | chr4:1073987-1075765 REVERSE LENGTH=241	131.16	2 (2,0)	2	2	2	2
AT4G02520.1	AT4G02520.1 | Symbols: ATGSTF2, ATPM24.1, ATPM24, GST2, GSTF2 | glutathione S-transferase PHI 2 | chr4:1110673-1111531 REVERSE LENGTH=212	386.69	2 (1,1)	6	6	6	6
AT4G02530.1	AT4G02530.1 | Symbols: | chloroplast thylakoid lumen protein | chr4:1112335-1114005 REVERSE LENGTH=216	95.4	1 (1,0)	2	2	2	2
AT4G03280.1	AT4G03280.1 | Symbols: PETC, PGR1 | photosynthetic electron transfer C | chr4:1440314-1441717 FORWARD LENGTH=229	278.77	2 (2,0)	4	4	4	4
AT4G04020.1	AT4G04020.1 | Symbols: FIB | fibrillin | chr4:1932161-1933546 FORWARD LENGTH=318	80.8	1 (1,0)	1	1	1	1
AT4G04260.1	AT4G04260.1 | Symbols: | Bromo-adjacent homology (BAH) domain-containing protein | chr4:2054636-2055849 FORWARD LENGTH=193	47.83	3 (3,0)	1	1	1	1
AT4G04614.1	AT4G04614.1 | Symbols: | unknown protein; Has 35333 Blast hits to 34131 proteins in 2444 species: Archae - 798; Bacteria - 22429; Metazoa - 974; Fungi - 991; Plants - 531; Viruses - 0; Other Eukaryotes - 9610 (source: NCBI BLink). | chr4:2327308-23	75.57	1 (1,0)	1	1	1	1
AT4G04640.1	AT4G04640.1 | Symbols: ATPC1 | ATPase, F1 complex, gamma subunit protein | chr4:2350761-2351882 REVERSE LENGTH=373	613.15	1 (1,0)	11	11	11	11
AT4G04940.1	AT4G04940.1 | Symbols: | transducin family protein / WD-40 repeat family protein | chr4:2511212-2517052 REVERSE LENGTH=910	593.14	1 (1,0)	12	12	12	11
AT4G05180.1	AT4G05180.1 | Symbols: PSBQ, PSBQ-2, PSII-Q | photosystem II subunit Q-2 | chr4:2672093-2673170 REVERSE LENGTH=230	430.67	1 (1,0)	7	7	7	7
AT4G05410.1	AT4G05410.1 | Symbols: YAO | Transducin/WD40 repeat-like superfamily protein | chr4:2743229-2745521 REVERSE LENGTH=504	639.46	2 (1,1)	10	10	10	10
AT4G06599.1	AT4G06599.1 | Symbols: | ubiquitin family protein | chr4:3666079-3667495 REVERSE LENGTH=340	44.32	1 (1,0)	1	1	1	1
AT4G07410.1	AT4G07410.1 | Symbols: | Transducin family protein / WD-40 repeat family protein | chr4:4201465-4205136 REVERSE LENGTH=815	732.02	3 (1,2)	13	13	13	13
AT4G09000.1	AT4G09000.1 | Symbols: GRF1, GF14 CHI | general regulatory factor 1 | chr4:5775387-5777157 FORWARD LENGTH=267	316.22	5 (2,3)	8	8	4	7
AT4G09010.1	AT4G09010.1 | Symbols: APX4, TL29 | ascorbate peroxidase 4 | chr4:5777502-5779338 REVERSE LENGTH=349	205.7	1 (1,0)	4	4	4	4
AT4G09040.1	AT4G09040.1 | Symbols: | RNA-binding (RRM/RBD/RNP motifs) family protein | chr4:5795075-5797315 REVERSE LENGTH=304	47.98	2 (2,0)	1	1	1	1
AT4G09320.1	AT4G09320.1 | Symbols: NDPK1 | Nucleoside diphosphate kinase family protein | chr4:5923424-5924366 FORWARD LENGTH=169	152.63	1 (1,0)	3	3	3	3
AT4G09650.1	AT4G09650.1 | Symbols: ATPD | ATP synthase delta-subunit gene | chr4:6100799-6101503 FORWARD LENGTH=234	370.07	1 (1,0)	8	8	8	8
AT4G10070.1	KH domain-containing protein; FUNCTIONS IN: RNA binding, nucleic acid binding; INVOLVED IN: biological_process unknown; LOCATED IN: cellular_component unknown;	51.19	1 (1,0)	1	1	1	1
AT4G10340.1	AT4G10340.1 | Symbols: LHCB5 | light harvesting complex of photosystem II 5 | chr4:6408200-6409496 FORWARD LENGTH=280	737.22	1 (1,0)	13	13	13	12
AT4G10480.1	AT4G10480.1 | Symbols: | Nascent polypeptide-associated complex (NAC), alpha subunit family protein | chr4:6478089-6479079 REVERSE LENGTH=212	43.53	2 (2,0)	1	1	1	1
AT4G10720.1	Ankyrin repeat family protein	46.28	2 (2,0)	1	1	1	1
AT4G10920.1	AT4G10920.1 | Symbols: KELP | transcriptional coactivator p15 (PC4) family protein (KELP) | chr4:6697894-6699103 REVERSE LENGTH=165	110.99	2 (2,0)	2	2	2	2
AT4G10970.1	AT4G10970.1 | Symbols: | unknown protein; BEST Arabidopsis thaliana protein match is: unknown protein (TAIR:AT4G23910.2); Has 1807 Blast hits to 1807 proteins in 277 species: Archae - 0; Bacteria - 0; Metazoa - 736; Fungi - 347; Plants - 385; Virus	43.88	6 (6,0)	1	1	1	1
AT4G11150.1	AT4G11150.1 | Symbols: TUF, emb2448, TUFF, VHA-E1 | vacuolar ATP synthase subunit E1 | chr4:6800091-6801696 FORWARD LENGTH=230	77.76	2 (1,1)	2	2	2	2
AT4G11600.1	AT4G11600.1 | Symbols: ATGPX6, PHGPX, LSC803, GPX6 | glutathione peroxidase 6 | chr4:7010021-7011330 REVERSE LENGTH=232	99.58	1 (1,0)	2	2	2	2
AT4G12420.1	AT4G12420.1 | Symbols: SKU5 | Cupredoxin superfamily protein | chr4:7349941-7352868 REVERSE LENGTH=587	69.64	2 (2,0)	1	1	1	1
AT4G12600.1	AT4G12600.1 | Symbols: | Ribosomal protein L7Ae/L30e/S12e/Gadd45 family protein | chr4:7453296-7454208 FORWARD LENGTH=128	294.39	2 (1,1)	4	4	1	4
AT4G12610.1	AT4G12610.1 | Symbols: RAP74, ATRAP74 | transcription activators;DNA binding;RNA polymerase II transcription factors;catalytics;transcription initiation factors | chr4:7455565-7457465 FORWARD LENGTH=400	52.16	2 (2,0)	1	1	1	1
AT4G12800.1	AT4G12800.1 | Symbols: PSAL | photosystem I subunit l | chr4:7521469-7522493 FORWARD LENGTH=219	94.91	1 (1,0)	2	2	2	2
AT4G13250.2	NON-YELLOW COLORING 1 (NYC1); Curator Summary ? Encodes a chlorophyll b reductase involved in the degradation of chlorophyll b and LHCII (light harvesting complex II).	37.63	1 (1,0)	1	1	1	1
AT4G13930.1	AT4G13930.1 | Symbols: SHM4 | serine hydroxymethyltransferase 4 | chr4:8048013-8050021 REVERSE LENGTH=471	112.02	1 (1,0)	2	2	2	2
AT4G13940.1	AT4G13940.1 | Symbols: HOG1, EMB1395, SAHH1, MEE58, ATSAHH1 | S-adenosyl-L-homocysteine hydrolase | chr4:8054931-8056676 FORWARD LENGTH=485	516.85	5 (1,4)	9	9	9	9
AT4G14300.1	AT4G14300.1 | Symbols: | RNA-binding (RRM/RBD/RNP motifs) family protein | chr4:8231179-8232785 FORWARD LENGTH=411	39.21	1 (1,0)	1	1	1	1
AT4G14540.1	AT4G14540.1 | Symbols: NF-YB3 | nuclear factor Y, subunit B3 | chr4:8344663-8345148 FORWARD LENGTH=161	38.53	2 (2,0)	1	1	1	1
AT4G14710.1	AT4G14710.1 | Symbols: ATARD2 | RmlC-like cupins superfamily protein | chr4:8424897-8426360 REVERSE LENGTH=199	70.92	6 (6,0)	1	1	1	1
AT4G14800.1	AT4G14800.1 | Symbols: PBD2 | 20S proteasome beta subunit D2 | chr4:8500398-8502058 FORWARD LENGTH=199	44.36	2 (2,0)	1	1	1	1
AT4G14880.1	AT4G14880.1 | Symbols: OASA1, OLD3, CYTACS1 | O-acetylserine (thiol) lyase (OAS-TL) isoform A1 | chr4:8518209-8520050 REVERSE LENGTH=322	217.59	4 (4,0)	5	5	4	5
AT4G15000.1	AT4G15000.1 | Symbols: | Ribosomal L27e protein family | chr4:8571896-8572303 FORWARD LENGTH=135	190.899	3 (2,1)	3	3	1	3
AT4G15770.1	AT4G15770.1 | Symbols: | RNA binding | chr4:8978060-8978623 FORWARD LENGTH=187	227.158	1 (1,0)	7	7	7	6
AT4G15850.1	AT4G15850.1 | Symbols: ATRH1, RH1 | RNA helicase 1 | chr4:9001426-9004534 FORWARD LENGTH=522	263.417	1 (1,0)	1	1	1	1
AT4G16143.1	AT4G16143.1 | Symbols: IMPA-2 | importin alpha isoform 2 | chr4:9134450-9137134 REVERSE LENGTH=535	299.676	7 (2,5)	7	7	6	7
AT4G16630.1	AT4G16630.1 | Symbols: | DEA(D/H)-box RNA helicase family protein | chr4:9362176-9366449 REVERSE LENGTH=789	335.935	1 (1,0)	7	7	7	7
AT4G16720.1	AT4G16720.1 | Symbols: | Ribosomal protein L23/L15e family protein | chr4:9400156-9401315 REVERSE LENGTH=204	372.194	2 (2,0)	4	4	4	4
AT4G17040.1	AT4G17040.1 | Symbols: CLPR4 | CLP protease R subunit 4 | chr4:9586740-9589297 REVERSE LENGTH=305	408.453	1 (1,0)	2	2	2	2
AT4G17160.1	AT4G17160.1 | Symbols: ATRAB2B, ATRABB1A, RABB1a | RAB GTPase homolog B1A | chr4:9641980-9643541 REVERSE LENGTH=205	444.712	4 (4,0)	1	1	1	1
AT4G17520.1	AT4G17520.1 | Symbols: | Hyaluronan / mRNA binding family | chr4:9771496-9773313 FORWARD LENGTH=360	480.971	1 (1,0)	1	1	1	1
AT4G17530.1	AT4G17530.1 | Symbols: RAB1C, ATRAB1C, ATRABD2C | RAB GTPase homolog 1C | chr4:9773721-9775424 REVERSE LENGTH=202	517.23	4 (2,2)	3	3	2	3
AT4G17620.1	AT4G17620.1 | Symbols: | glycine-rich protein | chr4:9822005-9824859 FORWARD LENGTH=544	553.489	3 (3,0)	1	1	1	1
AT4G18100.1	AT4G18100.1 | Symbols: | Ribosomal protein L32e | chr4:10035715-10036475 REVERSE LENGTH=133	589.748	1 (1,0)	1	1	1	1
AT4G18430.1	AT4G18430.1 | Symbols: AtRABA1e, RABA1e | RAB GTPase homolog A1E | chr4:10183903-10185223 REVERSE LENGTH=217	626.007	1 (1,0)	1	1	1	1
AT4G18465.1	AT4G18465.1 | Symbols: | RNA helicase family protein | chr4:10197056-10201611 FORWARD LENGTH=695	662.266	1 (1,0)	1	1	1	1
AT4G18480.1	AT4G18480.1 | Symbols: CHLI1, CH42, CH-42, CHL11, CHLI-1 | P-loop containing nucleoside triphosphate hydrolases superfamily protein | chr4:10201897-10203361 REVERSE LENGTH=424	698.525	1 (1,0)	1	1	1	1
AT4G18905.1	AT4G18905.1 | Symbols: | Transducin/WD40 repeat-like superfamily protein | chr4:10360234-10362991 FORWARD LENGTH=494	734.784	3 (1,2)	8	8	8	8
AT4G19150.1	AT4G19150.1 | Symbols: | Ankyrin repeat family protein | chr4:10471578-10472677 REVERSE LENGTH=243	771.043	2 (1,1)	2	2	2	2
AT4G19410.1	AT4G19410.1 | Symbols: | Pectinacetylesterase family protein | chr4:10582188-10584766 REVERSE LENGTH=391	807.302	4 (4,0)	1	1	1	1
AT4G19610.1	AT4G19610.1 | Symbols: | nucleotide binding;nucleic acid binding;RNA binding | chr4:10677482-10681623 FORWARD LENGTH=816	843.561	2 (1,1)	14	14	14	14
AT4G19920.1	Toll-Interleukin-Resistance (TIR) domain family protein	879.82	1 (1,0)	1	1	1	1
AT4G20260.1	AT4G20260.1 | Symbols: ATPCAP1, PCAP1 | plasma-membrane associated cation-binding protein 1 | chr4:10941593-10943227 FORWARD LENGTH=225	916.079	6 (4,2)	3	3	3	3
AT4G20330.1	AT4G20330.1 | Symbols: | Transcription initiation factor TFIIE, beta subunit | chr4:10982683-10984039 REVERSE LENGTH=286	952.338	1 (1,0)	1	1	1	1
AT4G20360.1	AT4G20360.1 | Symbols: ATRAB8D, ATRABE1B, RABE1b | RAB GTPase homolog E1B | chr4:10990036-10991466 FORWARD LENGTH=476	988.597	1 (1,0)	9	9	9	9
AT4G20440.1	AT4G20440.1 | Symbols: smB | small nuclear ribonucleoprotein associated protein B | chr4:11022843-11023616 REVERSE LENGTH=257	1024.86	6 (6,0)	4	4	4	3
AT4G21280.1	AT4G21280.1 | Symbols: PSBQ, PSBQA, PSBQ-1 | photosystem II subunit QA | chr4:11334446-11335587 FORWARD LENGTH=223	1061.12	2 (1,1)	8	8	8	8
AT4G22010.1	AT4G22010.1 | Symbols: sks4 | SKU5 similar 4 | chr4:11663429-11666463 FORWARD LENGTH=541	1097.37	1 (1,0)	1	1	1	1
AT4G22570.1	AT4G22570.1 | Symbols: APT3 | adenine phosphoribosyl transferase 3 | chr4:11882310-11885250 REVERSE LENGTH=183	1133.63	1 (1,0)	1	1	1	1
AT4G23100.1	AT4G23100.1 | Symbols: RML1, PAD2, GSH1, CAD2, ATECS1, GSHA | glutamate-cysteine ligase | chr4:12103458-12106751 REVERSE LENGTH=522	1169.89	2 (2,0)	1	1	1	1
AT4G23540.1	AT4G23540.1 | Symbols: | ARM repeat superfamily protein | chr4:12280547-12286420 REVERSE LENGTH=1131	1206.15	1 (1,0)	1	1	1	1
AT4G23720.1	AT4G23720.1 | Symbols: | Protein of unknown function (DUF1191) | chr4:12358707-12359648 FORWARD LENGTH=313	1242.41	1 (1,0)	1	1	1	1
AT4G24280.1	AT4G24280.1 | Symbols: cpHsc70-1 | chloroplast heat shock protein 70-1 | chr4:12590094-12593437 FORWARD LENGTH=718	1278.67	1 (1,0)	12	12	3	12
AT4G24770.1	AT4G24770.1 | Symbols: RBP31, ATRBP31, CP31, ATRBP33 | 31-kDa RNA binding protein | chr4:12766223-12767952 REVERSE LENGTH=329	1314.93	1 (1,0)	4	4	4	4
AT4G24820.1	AT4G24820.1 | Symbols: | 26S proteasome, regulatory subunit Rpn7;Proteasome component (PCI) domain | chr4:12790471-12792599 REVERSE LENGTH=387	1351.19	2 (2,0)	1	1	1	1
AT4G25080.1	AT4G25080.1 | Symbols: CHLM | magnesium-protoporphyrin IX methyltransferase | chr4:12877015-12878128 FORWARD LENGTH=312	1387.45	5 (5,0)	2	2	2	2
AT4G25130.1	AT4G25130.1 | Symbols: PMSR4 | peptide met sulfoxide reductase 4 | chr4:12898802-12899998 REVERSE LENGTH=258	1423.7	1 (1,0)	2	2	2	2
AT4G25210.1	AT4G25210.1 | Symbols: | DNA-binding storekeeper protein-related transcriptional regulator | chr4:12918446-12919552 FORWARD LENGTH=368	1459.96	1 (1,0)	9	9	9	9
AT4G25340.1	AT4G25340.1 | Symbols: FKBP53, ATFKBP53 | FK506 BINDING PROTEIN 53 | chr4:12959657-12962632 REVERSE LENGTH=477	1496.22	2 (2,0)	10	10	10	10
AT4G25500.1	AT4G25500.1 | Symbols: ATRSP35, ATRSP40, AT-SRP40, RSP35, RS40, At-RS40 | arginine/serine-rich splicing factor 35 | chr4:13025168-13027243 FORWARD LENGTH=350	1532.48	4 (2,2)	9	9	2	7
AT4G25630.1	AT4G25630.1 | Symbols: FIB2, ATFIB2 | fibrillarin 2 | chr4:13074239-13076205 FORWARD LENGTH=320	1568.74	2 (1,1)	25	25	6	20
AT4G25730.1	AT4G25730.1 | Symbols: | FtsJ-like methyltransferase family protein | chr4:13102906-13106718 REVERSE LENGTH=821	1605	1 (1,0)	7	7	7	7
AT4G26000.1	AT4G26000.1 | Symbols: PEP | RNA-binding KH domain-containing protein | chr4:13197280-13199539 FORWARD LENGTH=495	1641.26	1 (1,0)	1	1	1	1
AT4G26530.1	AT4G26530.1 | Symbols: | Aldolase superfamily protein | chr4:13391566-13392937 FORWARD LENGTH=358	1677.52	2 (2,0)	4	4	3	4
AT4G26600.1	AT4G26600.1 | Symbols: | S-adenosyl-L-methionine-dependent methyltransferases superfamily protein | chr4:13419629-13423418 FORWARD LENGTH=671	1713.78	1 (1,0)	9	9	6	8
AT4G26630.1	AT4G26630.1 | Symbols: | DEK domain-containing chromatin associated protein | chr4:13430873-13434877 REVERSE LENGTH=763	1750.04	2 (2,0)	6	6	6	6
AT4G26910.1	AT4G26910.1 | Symbols: | Dihydrolipoamide succinyltransferase | chr4:13520127-13522889 REVERSE LENGTH=464	1786.3	4 (4,0)	1	1	1	1
AT4G27000.1	AT4G27000.1 | Symbols: ATRBP45C | RNA-binding (RRM/RBD/RNP motifs) family protein | chr4:13554983-13557763 REVERSE LENGTH=415	1822.55	1 (1,0)	1	1	1	1
AT4G27090.1	AT4G27090.1 | Symbols: | Ribosomal protein L14 | chr4:13594104-13595187 REVERSE LENGTH=134	1858.81	1 (1,0)	7	7	2	7
AT4G27270.1	AT4G27270.1 | Symbols: | Quinone reductase family protein | chr4:13661458-13663243 REVERSE LENGTH=205	1895.07	3 (2,1)	2	2	2	2
AT4G27440.1	AT4G27440.1 | Symbols: PORB | protochlorophyllide oxidoreductase B | chr4:13725648-13727107 FORWARD LENGTH=401	1931.33	4 (2,2)	3	3	1	3
AT4G27490.1	AT4G27490.1 | Symbols: | 3'-5'-exoribonuclease family protein | chr4:13739961-13741647 FORWARD LENGTH=256	1967.59	1 (1,0)	1	1	1	1
AT4G28200.1	AT4G28200.1 | Symbols: | FUNCTIONS IN: molecular_function unknown; INVOLVED IN: RNA processing; LOCATED IN: intracellular; EXPRESSED IN: 22 plant structures; EXPRESSED DURING: 13 growth stages; CONTAINS InterPro DOMAIN/s: RNA-processing protein, HA	2003.85	1 (1,0)	6	6	6	5
AT4G28440.1	AT4G28440.1 | Symbols: | Nucleic acid-binding, OB-fold-like protein | chr4:14060054-14060970 FORWARD LENGTH=153	2040.11	1 (1,0)	1	1	1	1
AT4G28450.1	AT4G28450.1 | Symbols: | nucleotide binding;protein binding | chr4:14061724-14064582 REVERSE LENGTH=452	2076.37	1 (1,0)	7	7	7	7
AT4G29060.1	AT4G29060.1 | Symbols: emb2726 | elongation factor Ts family protein | chr4:14317744-14321315 FORWARD LENGTH=953	2112.63	2 (2,0)	3	3	3	3
AT4G29350.1	AT4G29350.1 | Symbols: PFN2, PRO2, PRF2 | profilin 2 | chr4:14450135-14451119 FORWARD LENGTH=131	2148.89	1 (1,0)	1	1	1	1
AT4G29410.1	AT4G29410.1 | Symbols: | Ribosomal L28e protein family | chr4:14468439-14469964 REVERSE LENGTH=143	2185.14	2 (2,0)	1	1	1	1
AT4G29510.1	AT4G29510.1 | Symbols: ATPRMT11, PRMT11, ATPRMT1B, PRMT1B | arginine methyltransferase 11 | chr4:14491739-14493752 FORWARD LENGTH=390	2221.4	1 (1,0)	2	2	2	2
AT4G29830.1	AT4G29830.1 | Symbols: VIP3 | Transducin/WD40 repeat-like superfamily protein | chr4:14597728-14599157 FORWARD LENGTH=321	2257.66	1 (1,0)	1	1	1	1
AT4G30530.1	AT4G30530.1 | Symbols: | Class I glutamine amidotransferase-like superfamily protein | chr4:14920605-14922286 FORWARD LENGTH=250	2293.92	2 (2,0)	1	1	1	1
AT4G31300.1	AT4G31300.1 | Symbols: PBA1 | N-terminal nucleophile aminohydrolases (Ntn hydrolases) superfamily protein | chr4:15188927-15190935 FORWARD LENGTH=233	2330.18	3 (3,0)	2	2	2	2
AT4G31360.1	AT4G31360.1 | Symbols: | selenium binding | chr4:15221945-15223310 FORWARD LENGTH=186	2366.44	1 (1,0)	2	2	2	2
AT4G31440.1	transcriptional regulator of RNA polII, SAGA	2402.7	1 (1,0)	1	1	1	1
AT4G31530.1	AT4G31530.1 | Symbols: | NAD(P)-binding Rossmann-fold superfamily protein | chr4:15282281-15284064 FORWARD LENGTH=324	2438.96	2 (2,0)	1	1	1	1
AT4G31580.1	AT4G31580.1 | Symbols: SRZ-22, SRZ22, RSZP22, RSZ22, At-RSZ22 | serine/arginine-rich 22 | chr4:15306983-15308064 FORWARD LENGTH=200	2475.22	2 (2,0)	3	3	1	3
AT4G31700.1	AT4G31700.1 | Symbols: RPS6, RPS6A | ribosomal protein S6 | chr4:15346306-15347714 REVERSE LENGTH=250	2511.47	2 (1,1)	6	6	4	6
AT4G32260.1	AT4G32260.1 | Symbols: | ATPase, F0 complex, subunit B/B', bacterial/chloroplast | chr4:15573859-15574586 REVERSE LENGTH=219	2547.73	1 (1,0)	3	3	3	3
AT4G32720.1	AT4G32720.1 | Symbols: AtLa1, La1 | La protein 1 | chr4:15787313-15789683 FORWARD LENGTH=433	2583.99	2 (2,0)	8	8	8	8
AT4G33370.1	AT4G33370.1 | Symbols: | DEA(D/H)-box RNA helicase family protein | chr4:16069669-16071405 REVERSE LENGTH=542	2620.25	2 (2,0)	1	1	1	1
AT4G33680.1	AT4G33680.1 | Symbols: AGD2 | Pyridoxal phosphate (PLP)-dependent transferases superfamily protein | chr4:16171847-16174630 REVERSE LENGTH=461	2656.51	1 (1,0)	1	1	1	1
AT4G34620.1	AT4G34620.1 | Symbols: SSR16 | small subunit ribosomal protein 16 | chr4:16535084-16536092 REVERSE LENGTH=113	2692.77	1 (1,0)	1	1	1	1
AT4G34870.1	AT4G34870.1 | Symbols: ROC5, ATCYP1 | rotamase cyclophilin 5 | chr4:16614451-16614969 FORWARD LENGTH=172	2729.03	3 (1,2)	4	4	3	3
AT4G34910.1	AT4G34910.1 | Symbols: | P-loop containing nucleoside triphosphate hydrolases superfamily protein | chr4:16631661-16634834 FORWARD LENGTH=626	2765.29	1 (1,0)	11	11	11	11
AT4G35090.1	AT4G35090.1 | Symbols: CAT2 | catalase 2 | chr4:16700937-16703215 REVERSE LENGTH=492	2801.55	4 (2,2)	2	2	1	2
AT4G35250.1	AT4G35250.1 | Symbols: | NAD(P)-binding Rossmann-fold superfamily protein | chr4:16771401-16773269 REVERSE LENGTH=395	2837.81	1 (1,0)	2	2	2	2
AT4G35570.1	AT4G35570.1 | Symbols: HMGB5, NFD5, HMGD, NFD05 | high mobility group B5 | chr4:16887363-16888184 REVERSE LENGTH=125	2874.07	1 (1,0)	1	1	1	1
AT4G35785.2	AT4G35785.2 | Symbols: | RNA-binding (RRM/RBD/RNP motifs) family protein | chr4:16953211-16955127 REVERSE LENGTH=239	2910.32	5 (2,3)	2	2	2	2
AT4G36690.1	AT4G36690.1 | Symbols: ATU2AF65A | U2 snRNP auxilliary factor, large subunit, splicing factor | chr4:17294139-17297609 REVERSE LENGTH=573	2946.58	4 (4,0)	1	1	1	1
AT4G37090.1	AT4G37090.1 | Symbols: | unknown protein; FUNCTIONS IN: molecular_function unknown; INVOLVED IN: biological_process unknown; LOCATED IN: cellular_component unknown; EXPRESSED IN: 23 plant structures; EXPRESSED DURING: 13 growth stages; Has 30201 Bl	2982.84	2 (2,0)	6	6	6	6
AT4G37210.1	AT4G37210.1 | Symbols: | Tetratricopeptide repeat (TPR)-like superfamily protein | chr4:17512376-17514421 FORWARD LENGTH=492	3019.1	2 (2,0)	1	1	1	1
AT4G37800.1	AT4G37800.1 | Symbols: XTH7 | xyloglucan endotransglucosylase/hydrolase 7 | chr4:17775703-17777372 REVERSE LENGTH=293	3055.36	2 (1,1)	2	2	2	2
AT4G37930.1	AT4G37930.1 | Symbols: SHM1, STM, SHMT1 | serine transhydroxymethyltransferase 1 | chr4:17831891-17834742 REVERSE LENGTH=517	3091.62	4 (1,3)	5	5	5	5
AT4G37980.1	AT4G37980.1 | Symbols: ELI3-1, ELI3, ATCAD7, CAD7 | elicitor-activated gene 3-1 | chr4:17852670-17854302 FORWARD LENGTH=357	3127.88	3 (2,1)	2	2	2	2
AT4G38680.1	AT4G38680.1 | Symbols: GRP2, CSDP2, CSP2, ATCSP2 | glycine rich protein 2 | chr4:18072240-18072851 REVERSE LENGTH=203	3164.14	1 (1,0)	2	2	2	2
AT4G38970.1	AT4G38970.1 | Symbols: FBA2 | fructose-bisphosphate aldolase 2 | chr4:18163714-18165659 REVERSE LENGTH=398	3200.4	3 (1,2)	17	17	10	15
AT4G39260.1	AT4G39260.1 | Symbols: CCR1, ATGRP8, GR-RBP8, GRP8 | cold, circadian rhythm, and RNA binding 1 | chr4:18274166-18274958 REVERSE LENGTH=169	3236.66	4 (3,1)	3	3	1	3
AT4G39680.1	AT4G39680.1 | Symbols: | SAP domain-containing protein | chr4:18414604-18416938 REVERSE LENGTH=633	3272.91	2 (2,0)	4	4	4	4
AT4G39730.1	AT4G39730.1 | Symbols: | Lipase/lipooxygenase, PLAT/LH2 family protein | chr4:18432950-18433581 FORWARD LENGTH=181	3309.17	1 (1,0)	1	1	1	1
AT4G40030.1	AT4G40030.1 | Symbols: | Histone superfamily protein | chr4:18555840-18556417 REVERSE LENGTH=136	3345.43	7 (6,1)	3	3	1	3
AT5G01530.1	AT5G01530.1 | Symbols: LHCB4.1 | light harvesting complex photosystem II | chr5:209084-210243 FORWARD LENGTH=290	3381.69	1 (1,0)	4	4	4	4
AT5G01750.1	AT5G01750.1 | Symbols: | Protein of unknown function (DUF567) | chr5:290034-290685 FORWARD LENGTH=174	3417.95	2 (2,0)	2	2	2	2
AT5G02450.1	AT5G02450.1 | Symbols: | Ribosomal protein L36e family protein | chr5:533501-534394 FORWARD LENGTH=108	3454.21	1 (1,0)	1	1	1	1
AT5G02500.1	AT5G02500.1 | Symbols: HSC70-1, HSP70-1, AT-HSC70-1, HSC70 | heat shock cognate protein 70-1 | chr5:554055-556334 REVERSE LENGTH=651	3490.47	7 (1,6)	11	11	2	11
AT5G02530.1	AT5G02530.1 | Symbols: | RNA-binding (RRM/RBD/RNP motifs) family protein | chr5:564332-565776 REVERSE LENGTH=292	3526.73	2 (2,0)	4	4	4	4
AT5G02770.1	AT5G02770.1 | Symbols: | unknown protein; Has 469 Blast hits to 336 proteins in 126 species: Archae - 0; Bacteria - 54; Metazoa - 249; Fungi - 22; Plants - 47; Viruses - 0; Other Eukaryotes - 97 (source: NCBI BLink). | chr5:628101-629168 REVERSE LE	3562.99	1 (1,0)	2	2	2	2
AT5G02790.1	AT5G02790.1 | Symbols: GSTL3 | Glutathione S-transferase family protein | chr5:632877-634858 FORWARD LENGTH=235	3599.24	1 (1,0)	2	2	2	2
AT5G02870.1	AT5G02870.1 | Symbols: | Ribosomal protein L4/L1 family | chr5:657830-659526 FORWARD LENGTH=407	3635.5	2 (2,0)	12	12	4	10
AT5G03100.1	F-box/RNI-like superfamily protein; CONTAINS InterPro DOMAIN/s: F-box domain, cyclin-like (InterPro:IPR001810), F-box domain, Skp2-like (InterPro:IPR022364); BEST Arabidopsis thaliana protein match is: F-box/RNI-like superfamily protein	3671.76	1 (1,0)	1	1	1	1
AT5G03280.1	ETHYLENE INSENSITIVE 2 (EIN2); FUNCTIONS IN: transporter activity; INVOLVED IN: in 22 processes; LOCATED IN: membrane; EXPRESSED IN: 23 plant structures; EXPRESSED DURING: 13 growth stages; CONTAINS InterPro DOMAIN/s: Natural resistance-associated macrophage protein	3708.02	1 (1,0)	1	1	1	1
AT5G03350.1	AT5G03350.1 | Symbols: | Legume lectin family protein | chr5:815804-816628 REVERSE LENGTH=274	3744.28	1 (1,0)	2	2	2	2
AT5G03630.1	AT5G03630.1 | Symbols: ATMDAR2 | Pyridine nucleotide-disulphide oxidoreductase family protein | chr5:922378-924616 REVERSE LENGTH=435	3780.54	1 (1,0)	1	1	1	1
AT5G03740.1	AT5G03740.1 | Symbols: HD2C, HDT3 | histone deacetylase 2C | chr5:981994-983961 FORWARD LENGTH=294	3816.8	1 (1,0)	14	14	14	12
AT5G03940.1	AT5G03940.1 | Symbols: FFC, 54CP, CPSRP54, SRP54CP | chloroplast signal recognition particle 54 kDa subunit | chr5:1060265-1063257 REVERSE LENGTH=564	3853.06	1 (1,0)	1	1	1	1
AT5G04280.1	AT5G04280.1 | Symbols: | RNA-binding (RRM/RBD/RNP motifs) family protein with retrovirus zinc finger-like domain | chr5:1192461-1195413 FORWARD LENGTH=310	3889.32	1 (1,0)	5	5	5	5
AT5G04430.1	AT5G04430.1 | Symbols: BTR1, BTR1S | binding to TOMV RNA 1L (long form) | chr5:1250602-1253523 REVERSE LENGTH=313	3925.58	2 (2,0)	3	3	3	3
AT5G04600.1	AT5G04600.1 | Symbols: | RNA-binding (RRM/RBD/RNP motifs) family protein | chr5:1323700-1325486 FORWARD LENGTH=222	3961.84	1 (1,0)	7	7	7	7
AT5G05210.1	AT5G05210.1 | Symbols: | Surfeit locus protein 6 | chr5:1548198-1549534 FORWARD LENGTH=386	3998.09	2 (2,0)	9	9	9	9
AT5G05450.1	AT5G05450.1 | Symbols: | P-loop containing nucleoside triphosphate hydrolases superfamily protein | chr5:1612077-1615195 FORWARD LENGTH=593	4034.35	1 (1,0)	2	2	2	2
AT5G06060.1	AT5G06060.1 | Symbols: | NAD(P)-binding Rossmann-fold superfamily protein | chr5:1824066-1825833 REVERSE LENGTH=264	4070.61	1 (1,0)	1	1	1	1
AT5G06290.1	AT5G06290.1 | Symbols: 2-Cys Prx B, 2CPB | 2-cysteine peroxiredoxin B | chr5:1919380-1921211 FORWARD LENGTH=273	4106.87	1 (1,0)	8	8	2	8
AT5G06360.1	AT5G06360.1 | Symbols: | Ribosomal protein S8e family protein | chr5:1944835-1946512 FORWARD LENGTH=260	4143.13	1 (1,0)	7	7	7	7
AT5G06770.1	AT5G06770.1 | Symbols: | KH domain-containing protein / zinc finger (CCCH type) family protein | chr5:2090937-2092787 REVERSE LENGTH=240	4179.39	1 (1,0)	2	2	2	2
AT5G08050.1	AT5G08050.1 | Symbols: | Protein of unknown function (DUF1118) | chr5:2578418-2578964 FORWARD LENGTH=158	4215.65	1 (1,0)	1	1	1	1
AT5G08180.1	AT5G08180.1 | Symbols: | Ribosomal protein L7Ae/L30e/S12e/Gadd45 family protein | chr5:2631843-2633374 REVERSE LENGTH=156	4251.91	2 (2,0)	5	5	5	5
AT5G08280.1	AT5G08280.1 | Symbols: HEMC | hydroxymethylbilane synthase | chr5:2663763-2665596 REVERSE LENGTH=382	4288.17	1 (1,0)	5	5	5	5
AT5G08420.1	AT5G08420.1 | Symbols: | RNA-binding KH domain-containing protein | chr5:2713555-2716064 FORWARD LENGTH=391	4324.43	1 (1,0)	6	6	6	5
AT5G08620.1	AT5G08620.1 | Symbols: STRS2, ATRH25 | DEA(D/H)-box RNA helicase family protein | chr5:2794540-2797548 FORWARD LENGTH=563	4360.68	3 (1,2)	3	3	3	3
AT5G08670.1	AT5G08670.1 | Symbols: | ATP synthase alpha/beta family protein | chr5:2818395-2821149 REVERSE LENGTH=556	4396.94	3 (3,0)	6	6	5	6
AT5G09250.1	AT5G09250.1 | Symbols: KIWI | ssDNA-binding transcriptional regulator | chr5:2875421-2876368 REVERSE LENGTH=107	4433.2	1 (1,0)	1	1	1	1
AT5G09650.1	AT5G09650.1 | Symbols: AtPPa6, PPa6 | pyrophosphorylase 6 | chr5:2991331-2993117 REVERSE LENGTH=300	4469.46	1 (1,0)	2	2	2	2
AT5G09660.1	AT5G09660.1 | Symbols: PMDH2 | peroxisomal NAD-malate dehydrogenase 2 | chr5:2993645-2995551 REVERSE LENGTH=354	4505.72	5 (2,3)	6	6	6	6
AT5G09810.1	AT5G09810.1 | Symbols: ACT7 | actin 7 | chr5:3052809-3054220 FORWARD LENGTH=377	4541.98	5 (1,4)	10	10	0	10
AT5G09900.1	AT5G09900.1 | Symbols: EMB2107, RPN5A, MSA | 26S proteasome regulatory subunit, putative (RPN5) | chr5:3089462-3092434 REVERSE LENGTH=442	4578.24	5 (5,0)	1	1	1	1
AT5G10010.1	AT5G10010.1 | Symbols: | unknown protein; FUNCTIONS IN: molecular_function unknown; INVOLVED IN: biological_process unknown; LOCATED IN: nucleolus; EXPRESSED IN: 25 plant structures; EXPRESSED DURING: 15 growth stages; BEST Arabidopsis thaliana pro	4614.5	1 (1,0)	6	6	6	6
AT5G10240.1	AT5G10240.1 | Symbols: ASN3 | asparagine synthetase 3 | chr5:3212934-3216418 REVERSE LENGTH=578	4650.76	4 (4,0)	1	1	1	1
AT5G10360.1	AT5G10360.1 | Symbols: EMB3010, RPS6B | Ribosomal protein S6e | chr5:3258734-3260142 REVERSE LENGTH=249	4687.02	2 (1,1)	5	5	3	5
AT5G11010.1	AT5G11010.1 | Symbols: | Pre-mRNA cleavage complex II protein family | chr5:3484176-3485831 FORWARD LENGTH=318	4723.27	3 (3,0)	2	2	2	2
AT5G11060.1	AT5G11060.1 | Symbols: KNAT4 | KNOTTED1-like homeobox gene 4 | chr5:3510408-3512967 FORWARD LENGTH=393	4759.53	4 (3,1)	2	2	2	2
AT5G11170.1	AT5G11170.1 | Symbols: | DEAD/DEAH box RNA helicase family protein | chr5:3553334-3556646 FORWARD LENGTH=427	4795.79	5 (4,1)	10	10	10	10
AT5G11240.1	AT5G11240.1 | Symbols: | transducin family protein / WD-40 repeat family protein | chr5:3582949-3586782 FORWARD LENGTH=615	4832.05	1 (1,0)	13	13	13	13
AT5G11260.1	AT5G11260.1 | Symbols: HY5, TED 5 | Basic-leucine zipper (bZIP) transcription factor family protein | chr5:3593583-3594800 REVERSE LENGTH=168	4868.31	1 (1,0)	2	2	2	2
AT5G11450.1	AT5G11450.1 | Symbols: | Mog1/PsbP/DUF1795-like photosystem II reaction center PsbP family protein | chr5:3654475-3656357 FORWARD LENGTH=297	4904.57	1 (1,0)	1	1	1	1
AT5G11600.1	AT5G11600.1 | Symbols: | unknown protein; FUNCTIONS IN: molecular_function unknown; INVOLVED IN: biological_process unknown; LOCATED IN: chloroplast; EXPRESSED IN: 20 plant structures; EXPRESSED DURING: 11 growth stages; BEST Arabidopsis thaliana p	4940.83	1 (1,0)	3	3	3	3
AT5G11760.1	AT5G11760.1 | Symbols: | unknown protein; CONTAINS InterPro DOMAIN/s: Protein of unknown function DUF1764, eukaryotic (InterPro:IPR013885); Has 1807 Blast hits to 1807 proteins in 277 species: Archae - 0; Bacteria - 0; Metazoa - 736; Fungi - 347; P	4977.09	1 (1,0)	4	4	4	4
AT5G12910.1	AT5G12910.1 | Symbols: | Histone superfamily protein | chr5:4077162-4077557 FORWARD LENGTH=131	5013.35	1 (1,0)	1	1	1	1
AT5G13510.1	AT5G13510.1 | Symbols: | Ribosomal protein L10 family protein | chr5:4341294-4341956 FORWARD LENGTH=220	5049.6	1 (1,0)	1	1	1	1
AT5G13850.1	AT5G13850.1 | Symbols: NACA3 | nascent polypeptide-associated complex subunit alpha-like protein 3 | chr5:4471361-4472676 FORWARD LENGTH=204	5085.86	1 (1,0)	3	3	1	3
AT5G14030.1	AT5G14030.1 | Symbols: | translocon-associated protein beta (TRAPB) family protein | chr5:4526878-4528253 FORWARD LENGTH=195	5122.12	4 (4,0)	1	1	1	1
AT5G14050.1	AT5G14050.1 | Symbols: | Transducin/WD40 repeat-like superfamily protein | chr5:4533539-4535179 FORWARD LENGTH=546	5158.38	1 (1,0)	7	7	7	7
AT5G14320.1	AT5G14320.1 | Symbols: | Ribosomal protein S13/S18 family | chr5:4617839-4618772 REVERSE LENGTH=169	5194.64	2 (1,1)	3	3	3	3
AT5G14520.1	AT5G14520.1 | Symbols: | pescadillo-related | chr5:4680789-4684330 REVERSE LENGTH=590	5230.9	1 (1,0)	9	9	9	9
AT5G14740.2	AT5G14740.2 | Symbols: CA2, CA18, BETA CA2 | carbonic anhydrase 2 | chr5:4760536-4762382 FORWARD LENGTH=259	5267.16	5 (1,4)	11	11	6	10
AT5G14910.1	AT5G14910.1 | Symbols: | Heavy metal transport/detoxification superfamily protein | chr5:4823815-4825196 FORWARD LENGTH=178	5303.42	1 (1,0)	1	1	1	1
AT5G15090.1	AT5G15090.1 | Symbols: VDAC3, ATVDAC3 | voltage dependent anion channel 3 | chr5:4889641-4891389 REVERSE LENGTH=274	5339.68	2 (2,0)	2	2	2	2
AT5G15200.1	AT5G15200.1 | Symbols: | Ribosomal protein S4 | chr5:4935124-4936334 REVERSE LENGTH=198	5375.94	3 (2,1)	7	7	7	7
AT5G15270.1	AT5G15270.1 | Symbols: | RNA-binding KH domain-containing protein | chr5:4958738-4960947 FORWARD LENGTH=548	5412.19	2 (2,0)	3	3	3	3
AT5G15550.1	AT5G15550.1 | Symbols: | Transducin/WD40 repeat-like superfamily protein | chr5:5059051-5062003 REVERSE LENGTH=433	5448.45	2 (1,1)	13	13	13	11
AT5G15750.1	AT5G15750.1 | Symbols: | Alpha-L RNA-binding motif/Ribosomal protein S4 family protein | chr5:5141449-5142701 FORWARD LENGTH=182	5484.71	1 (1,0)	6	6	6	5
AT5G16050.1	AT5G16050.1 | Symbols: GRF5, GF14 UPSILON | general regulatory factor 5 | chr5:5244008-5245402 REVERSE LENGTH=268	5520.97	5 (1,4)	7	7	1	6
AT5G16310.1	AT5G16310.1 | Symbols: UCH1 | Peptidase C12, ubiquitin carboxyl-terminal hydrolase 1 | chr5:5342579-5344153 REVERSE LENGTH=334	5557.23	1 (1,0)	1	1	1	1
AT5G16710.1	AT5G16710.1 | Symbols: DHAR3 | dehydroascorbate reductase 1 | chr5:5483312-5484926 FORWARD LENGTH=258	5593.49	1 (1,0)	1	1	1	1
AT5G16750.1	AT5G16750.1 | Symbols: TOZ | Transducin family protein / WD-40 repeat family protein | chr5:5504541-5509266 REVERSE LENGTH=876	5629.75	1 (1,0)	11	11	11	11
AT5G17170.1	AT5G17170.1 | Symbols: ENH1 | rubredoxin family protein | chr5:5649335-5650975 FORWARD LENGTH=271	5666.01	2 (2,0)	2	2	2	2
AT5G17710.1	AT5G17710.1 | Symbols: EMB1241 | Co-chaperone GrpE family protein | chr5:5839560-5841639 REVERSE LENGTH=324	5702.27	2 (2,0)	2	2	2	2
AT5G17920.1	AT5G17920.1 | Symbols: ATCIMS, ATMETS, ATMS1 | Cobalamin-independent synthase family protein | chr5:5935771-5939195 FORWARD LENGTH=765	5738.53	4 (2,2)	16	16	6	16
AT5G18380.1	AT5G18380.1 | Symbols: | Ribosomal protein S5 domain 2-like superfamily protein | chr5:6090253-6090693 REVERSE LENGTH=146	5774.78	4 (2,2)	3	3	1	3
AT5G19140.1	AT5G19140.1 | Symbols: ATAILP1, AILP1 | Aluminium induced protein with YGL and LRDR motifs | chr5:6423398-6425785 FORWARD LENGTH=234	5811.04	2 (2,0)	2	2	2	2
AT5G19300.1	AT5G19300.1 | Symbols: | CONTAINS InterPro DOMAIN/s: Nucleic acid-binding, OB-fold-like (InterPro:IPR016027), Protein of unknown function DUF171 (InterPro:IPR003750); Has 3649 Blast hits to 1964 proteins in 291 species: Archae - 113; Bacteria - 121	5847.3	1 (1,0)	3	3	3	3
AT5G19510.1	AT5G19510.1 | Symbols: | Translation elongation factor EF1B/ribosomal protein S6 family protein | chr5:6581854-6583137 REVERSE LENGTH=224	5883.56	2 (1,1)	2	2	2	2
AT5G19550.1	AT5G19550.1 | Symbols: ASP2, AAT2 | aspartate aminotransferase 2 | chr5:6598201-6601597 FORWARD LENGTH=405	5919.82	1 (1,0)	1	1	1	1
AT5G19760.1	AT5G19760.1 | Symbols: | Mitochondrial substrate carrier family protein | chr5:6679591-6681845 REVERSE LENGTH=298	5956.08	1 (1,0)	3	3	3	3
AT5G19940.1	AT5G19940.1 | Symbols: | Plastid-lipid associated protein PAP / fibrillin family protein | chr5:6739693-6740661 FORWARD LENGTH=239	5992.34	2 (2,0)	1	1	1	1
AT5G20010.1	AT5G20010.1 | Symbols: RAN-1, RAN1, ATRAN1 | RAS-related nuclear protein-1 | chr5:6760364-6761747 FORWARD LENGTH=221	6028.6	3 (3,0)	3	3	3	3
AT5G20160.1	AT5G20160.1 | Symbols: | Ribosomal protein L7Ae/L30e/S12e/Gadd45 family protein | chr5:6804075-6805102 REVERSE LENGTH=128	6064.86	4 (2,2)	5	5	2	5
AT5G20290.1	AT5G20290.1 | Symbols: | Ribosomal protein S8e family protein | chr5:6851695-6853012 REVERSE LENGTH=222	6101.12	2 (1,1)	5	5	5	5
AT5G20600.1	AT5G20600.1 | Symbols: | FUNCTIONS IN: molecular_function unknown; INVOLVED IN: rRNA processing; LOCATED IN: preribosome, small subunit precursor; EXPRESSED IN: 22 plant structures; EXPRESSED DURING: 13 growth stages; CONTAINS InterPro DOMAIN/s: Nu	6137.38	1 (1,0)	2	2	2	2
AT5G20720.1	AT5G20720.1 | Symbols: CPN20, CPN10, CHCPN10, ATCPN21, CPN21 | chaperonin 20 | chr5:7015015-7016354 FORWARD LENGTH=253	6173.63	3 (3,0)	10	10	10	10
AT5G20920.1	AT5G20920.1 | Symbols: EIF2 BETA, EMB1401 | eukaryotic translation initiation factor 2 beta subunit | chr5:7094994-7096661 REVERSE LENGTH=268	6209.89	3 (3,0)	1	1	1	1
AT5G21430.1	AT5G21430.1 | Symbols: | Chaperone DnaJ-domain superfamily protein | chr5:7222294-7223400 FORWARD LENGTH=218	6246.15	2 (2,0)	1	1	1	1
AT5G22010.1	AT5G22010.1 | Symbols: AtRFC1, RFC1 | replication factor C1 | chr5:7280632-7287037 REVERSE LENGTH=956	6282.41	1 (1,0)	1	1	1	1
AT5G22080.1	AT5G22080.1 | Symbols: | Chaperone DnaJ-domain superfamily protein | chr5:7310600-7313540 REVERSE LENGTH=246	6318.67	2 (2,0)	2	2	2	2
AT5G22100.1	AT5G22100.1 | Symbols: | RNA cyclase family protein | chr5:7329015-7330718 FORWARD LENGTH=375	6354.93	1 (1,0)	6	6	6	6
AT5G22320.1	AT5G22320.1 | Symbols: | Leucine-rich repeat (LRR) family protein | chr5:7388175-7390426 REVERSE LENGTH=452	6391.19	2 (2,0)	3	3	3	3
AT5G22330.1	AT5G22330.1 | Symbols: ATTIP49A, RIN1 | P-loop containing nucleoside triphosphate hydrolases superfamily protein | chr5:7391026-7394071 REVERSE LENGTH=458	6427.45	1 (1,0)	1	1	1	1
AT5G22650.1	AT5G22650.1 | Symbols: HD2B, HDT02, HDT2, ATHD2B, HDA4, HD2, ATHD2 | histone deacetylase 2B | chr5:7534120-7536054 FORWARD LENGTH=306	6463.71	2 (2,0)	5	5	5	4
AT5G22880.1	AT5G22880.1 | Symbols: H2B, HTB2 | histone B2 | chr5:7652130-7652567 REVERSE LENGTH=145	6499.97	9 (1,8)	8	8	2	4
AT5G23060.1	AT5G23060.1 | Symbols: CaS | calcium sensing receptor | chr5:7736760-7738412 REVERSE LENGTH=387	6536.22	1 (1,0)	9	9	9	9
AT5G23120.1	AT5G23120.1 | Symbols: HCF136 | photosystem II stability/assembly factor, chloroplast (HCF136) | chr5:7778154-7780463 FORWARD LENGTH=403	6572.48	1 (1,0)	11	11	11	11
AT5G23280.1	AT5G23280.1 | Symbols: | TCP family transcription factor | chr5:7843017-7843769 FORWARD LENGTH=250	6608.74	2 (1,1)	2	2	2	2
AT5G23540.1	AT5G23540.1 | Symbols: | Mov34/MPN/PAD-1 family protein | chr5:7937772-7939339 FORWARD LENGTH=308	6645	2 (2,0)	1	1	1	1
AT5G23590.1	AT5G23590.1 | Symbols: | DNAJ heat shock N-terminal domain-containing protein | chr5:7953870-7954936 REVERSE LENGTH=296	6681.26	2 (2,0)	2	2	2	2
AT5G23900.1	AT5G23900.1 | Symbols: | Ribosomal protein L13e family protein | chr5:8064176-8065081 REVERSE LENGTH=206	6717.52	2 (1,1)	2	2	1	2
AT5G25080.1	AT5G25080.1 | Symbols: | Sas10/Utp3/C1D family | chr5:8643782-8646306 FORWARD LENGTH=217	6753.78	1 (1,0)	2	2	2	2
AT5G25980.2	AT5G25980.2 | Symbols: TGG2, BGLU37 | glucoside glucohydrolase 2 | chr5:9072730-9075477 FORWARD LENGTH=547	6790.04	3 (1,2)	7	7	6	7
AT5G26000.1	AT5G26000.1 | Symbols: TGG1, BGLU38 | thioglucoside glucohydrolase 1 | chr5:9079678-9082347 REVERSE LENGTH=541	6826.3	3 (2,1)	9	9	8	8
AT5G26180.1	AT5G26180.1 | Symbols: | S-adenosyl-L-methionine-dependent methyltransferases superfamily protein | chr5:9149253-9152595 FORWARD LENGTH=567	6862.56	2 (2,0)	1	1	1	1
AT5G26210.1	AT5G26210.1 | Symbols: AL4 | alfin-like 4 | chr5:9158566-9160221 REVERSE LENGTH=255	6898.81	1 (1,0)	1	1	1	1
AT5G26667.1	AT5G26667.1 | Symbols: PYR6 | P-loop containing nucleoside triphosphate hydrolases superfamily protein | chr5:9276659-9277788 FORWARD LENGTH=208	6935.07	3 (3,0)	1	1	1	1
AT5G27120.1	AT5G27120.1 | Symbols: | NOP56-like pre RNA processing ribonucleoprotein | chr5:9541287-9543684 FORWARD LENGTH=533	6971.33	1 (1,0)	21	21	16	16
AT5G27670.1	AT5G27670.1 | Symbols: HTA7 | histone H2A 7 | chr5:9792807-9793365 REVERSE LENGTH=150	7007.59	1 (1,0)	2	2	1	2
AT5G27770.1	AT5G27770.1 | Symbols: | Ribosomal L22e protein family | chr5:9836166-9837113 FORWARD LENGTH=124	7043.85	1 (1,0)	1	1	1	1
AT5G27850.1	AT5G27850.1 | Symbols: | Ribosomal protein L18e/L15 superfamily protein | chr5:9873169-9874297 FORWARD LENGTH=187	7080.11	3 (1,2)	8	8	1	8
AT5G28020.1	AT5G28020.1 | Symbols: CYSD2, ATCYSD2 | cysteine synthase D2 | chr5:10026395-10028166 REVERSE LENGTH=323	7116.37	8 (5,3)	2	2	1	2
AT5G28050.1	AT5G28050.1 | Symbols: | Cytidine/deoxycytidylate deaminase family protein | chr5:10044209-10045755 REVERSE LENGTH=185	7152.63	2 (2,0)	1	1	1	1
AT5G28540.1	AT5G28540.1 | Symbols: BIP1 | heat shock protein 70 (Hsp 70) family protein | chr5:10540665-10543274 REVERSE LENGTH=669	7188.89	3 (2,1)	3	3	1	3
AT5G28840.1	AT5G28840.1 | Symbols: GME | GDP-D-mannose 3',5'-epimerase | chr5:10862472-10864024 REVERSE LENGTH=377	7225.15	2 (2,0)	2	2	2	2
AT5G30490.1	AT5G30490.1 | Symbols: | CONTAINS InterPro DOMAIN/s: Craniofacial development protein 1/Bucentaur (InterPro:IPR011421); Has 333 Blast hits to 324 proteins in 149 species: Archae - 0; Bacteria - 18; Metazoa - 117; Fungi - 96; Plants - 49; Viruses -	7261.4	2 (2,0)	1	1	1	1
AT5G30510.1	AT5G30510.1 | Symbols: RPS1, ARRPS1 | ribosomal protein S1 | chr5:11619262-11621223 REVERSE LENGTH=416	7297.66	1 (1,0)	4	4	4	4
AT5G35330.1	AT5G35330.1 | Symbols: MBD02, MBD2, ATMBD2 | methyl-CPG-binding domain protein 02 | chr5:13523725-13525270 REVERSE LENGTH=272	7333.92	3 (3,0)	1	1	1	1
AT5G35590.1	AT5G35590.1 | Symbols: PAA1 | proteasome alpha subunit A1 | chr5:13765417-13767768 REVERSE LENGTH=246	7370.18	1 (1,0)	3	3	2	3
AT5G35630.1	AT5G35630.1 | Symbols: GS2, GLN2, ATGSL1 | glutamine synthetase 2 | chr5:13831220-13833239 FORWARD LENGTH=430	7406.44	3 (3,0)	8	8	8	8
AT5G35910.1	AT5G35910.1 | Symbols: | Polynucleotidyl transferase, ribonuclease H fold protein with HRDC domain | chr5:14029871-14035405 REVERSE LENGTH=870	7442.7	1 (1,0)	1	1	1	1
AT5G36700.1	AT5G36700.1 | Symbols: ATPGLP1, PGLP1 | 2-phosphoglycolate phosphatase 1 | chr5:14421929-14424430 REVERSE LENGTH=362	7478.96	7 (6,1)	3	3	3	3
AT5G37190.1	AT5G37190.1 | Symbols: CIP4 | COP1-interacting protein 4 | chr5:14723362-14726694 REVERSE LENGTH=876	7515.22	1 (1,0)	2	2	2	2
AT5G37360.1	AT5G37360.1 | Symbols: | unknown protein; FUNCTIONS IN: molecular_function unknown; INVOLVED IN: biological_process unknown; LOCATED IN: chloroplast thylakoid membrane, chloroplast; EXPRESSED IN: 23 plant structures; EXPRESSED DURING: 13 growth sta	7551.48	1 (1,0)	1	1	1	1
AT5G37720.1	AT5G37720.1 | Symbols: ALY4 | ALWAYS EARLY 4 | chr5:14981805-14983978 REVERSE LENGTH=288	7587.73	2 (2,0)	5	5	4	5
AT5G38410.1	AT5G38410.1 | Symbols: | Ribulose bisphosphate carboxylase (small chain) family protein | chr5:15377501-15378306 REVERSE LENGTH=181	7623.99	4 (2,2)	8	8	3	8
AT5G38430.1	AT5G38430.1 | Symbols: | Ribulose bisphosphate carboxylase (small chain) family protein | chr5:15384350-15385155 REVERSE LENGTH=181	7660.25	1 (1,0)	8	8	3	8
AT5G38480.1	AT5G38480.1 | Symbols: GRF3, RCI1 | general regulatory factor 3 | chr5:15410277-15411285 FORWARD LENGTH=255	7696.51	6 (2,4)	7	7	1	6
AT5G38660.1	AT5G38660.1 | Symbols: APE1 | acclimation of photosynthesis to environment | chr5:15473285-15475497 REVERSE LENGTH=286	7732.77	2 (2,0)	2	2	2	2
AT5G38720.1	AT5G38720.1 | Symbols: | unknown protein; Has 13419 Blast hits to 9093 proteins in 698 species: Archae - 38; Bacteria - 1038; Metazoa - 4949; Fungi - 1086; Plants - 485; Viruses - 44; Other Eukaryotes - 5779 (source: NCBI BLink). | chr5:15508417-15	7769.03	1 (1,0)	4	4	4	4
AT5G38840.1	AT5G38840.1 | Symbols: | SMAD/FHA domain-containing protein | chr5:15551329-15554846 FORWARD LENGTH=735	7805.29	1 (1,0)	1	1	1	1
AT5G38890.1	AT5G38890.1 | Symbols: | Nucleic acid-binding, OB-fold-like protein | chr5:15569507-15570898 FORWARD LENGTH=191	7841.55	1 (1,0)	4	4	4	4
AT5G40200.1	AT5G40200.1 | Symbols: DegP9 | DegP protease 9 | chr5:16070402-16073101 FORWARD LENGTH=592	7877.81	1 (1,0)	7	7	7	7
AT5G40370.1	AT5G40370.1 | Symbols: | Glutaredoxin family protein | chr5:16147826-16149052 REVERSE LENGTH=111	7914.07	2 (2,0)	1	1	1	1
AT5G40490.1	AT5G40490.1 | Symbols: | RNA-binding (RRM/RBD/RNP motifs) family protein | chr5:16225483-16227423 FORWARD LENGTH=423	7950.32	1 (1,0)	2	2	2	2
AT5G42540.1	AT5G42540.1 | Symbols: XRN2, AtXRN2 | exoribonuclease 2 | chr5:17007513-17014534 FORWARD LENGTH=1012	7986.58	2 (2,0)	1	1	1	1
AT5G42980.1	AT5G42980.1 | Symbols: ATTRX3, ATH3, ATTRXH3, TRXH3, TRX3 | thioredoxin 3 | chr5:17242772-17243718 FORWARD LENGTH=118	8022.84	1 (1,0)	2	2	2	2
AT5G43720.1	AT5G43720.1 | Symbols: | Protein of unknown function (DUF2361) | chr5:17557431-17559238 REVERSE LENGTH=329	8059.1	2 (1,1)	5	5	5	5
AT5G43940.1	AT5G43940.1 | Symbols: HOT5, ADH2, GSNOR, ATGSNOR1, PAR2 | GroES-like zinc-binding dehydrogenase family protein | chr5:17684265-17686379 FORWARD LENGTH=379	8095.36	2 (2,0)	1	1	1	1
AT5G44020.1	AT5G44020.1 | Symbols: | HAD superfamily, subfamily IIIB acid phosphatase | chr5:17712433-17714046 FORWARD LENGTH=272	8131.62	1 (1,0)	5	5	4	5
AT5G44200.1	AT5G44200.1 | Symbols: CBP20, ATCBP20 | CAP-binding protein 20 | chr5:17802062-17803875 REVERSE LENGTH=257	8167.88	2 (2,0)	2	2	2	2
AT5G44650.1	AT5G44650.1 | Symbols: CEST, AtCEST | Encodes a chloroplast protein that induces tolerance to multiple environmental stresses and reduces photooxidative damage. | chr5:18013396-18015292 FORWARD LENGTH=280	8204.14	1 (1,0)	1	1	1	1
AT5G45390.1	AT5G45390.1 | Symbols: CLPP4, NCLPP4 | CLP protease P4 | chr5:18396351-18397586 FORWARD LENGTH=292	8240.4	1 (1,0)	1	1	1	1
AT5G46110.1	AT5G46110.1 | Symbols: APE2, TPT | Glucose-6-phosphate/phosphate translocator-related | chr5:18697606-18700212 FORWARD LENGTH=410	8276.66	3 (3,0)	1	1	1	1
AT5G46790.1	AT5G46790.1 | Symbols: PYL1, RCAR12 | PYR1-like 1 | chr5:18984063-18984728 REVERSE LENGTH=221	8312.92	1 (1,0)	1	1	1	1
AT5G46800.1	AT5G46800.1 | Symbols: BOU | Mitochondrial substrate carrier family protein | chr5:18988779-18989810 REVERSE LENGTH=300	8349.17	1 (1,0)	1	1	1	1
AT5G46840.1	AT5G46840.1 | Symbols: | RNA-binding (RRM/RBD/RNP motifs) family protein | chr5:19005651-19007609 FORWARD LENGTH=501	8385.43	2 (2,0)	2	2	2	2
AT5G47520.1	AT5G47520.1 | Symbols: AtRABA5a, RABA5a | RAB GTPase homolog A5A | chr5:19277596-19278366 REVERSE LENGTH=221	8421.69	13 (1,12)	2	2	1	2
AT5G47770.1	AT5G47770.1 | Symbols: FPS1 | farnesyl diphosphate synthase 1 | chr5:19345297-19347415 FORWARD LENGTH=384	8457.95	1 (1,0)	3	3	3	3
AT5G48240.1	AT5G48240.1 | Symbols: | unknown protein; FUNCTIONS IN: molecular_function unknown; INVOLVED IN: biological_process unknown; LOCATED IN: nucleolus; EXPRESSED IN: cultured cell; CONTAINS InterPro DOMAIN/s: Protein of unknown function DUF1665 (InterP	8494.21	3 (3,0)	3	3	3	3
AT5G48300.1	AT5G48300.1 | Symbols: ADG1, APS1 | ADP glucose pyrophosphorylase 1 | chr5:19570326-19572557 FORWARD LENGTH=520	8530.47	1 (1,0)	2	2	2	2
AT5G48375.1	AT5G48375.1 | Symbols: TGG3, BGLU39 | thioglucoside glucosidase 3 | chr5:19601303-19603883 REVERSE LENGTH=439	8566.73	1 (1,0)	1	1	1	1
AT5G48680.1	AT5G48680.1 | Symbols: | Sterile alpha motif (SAM) domain-containing protein | chr5:19744725-19746053 REVERSE LENGTH=206	8602.99	1 (1,0)	1	1	1	1
AT5G49680.2	AT5G49680.2 | Symbols: | Golgi-body localisation protein domain ;RNA pol II promoter Fmp27 protein domain | chr5:20176385-20188307 FORWARD LENGTH=2587	8639.25	1 (1,0)	1	1	1	1
AT5G49830.1	exocyst complex component 84B (EXO84B); LOCATED IN: cytosol, plasma membrane; EXPRESSED IN: 23 plant structures; EXPRESSED DURING: 13 growth stages; CONTAINS InterPro DOMAIN/s: Vps51/Vps67 (InterPro:IPR014812)	8675.5	3 (3,0)	1	1	1	1
AT5G49910.1	AT5G49910.1 | Symbols: CPHSC70-2EAT SHOCK PROTEIN 70-2, HSC70-7, cpHsc70-2 | chloroplast heat shock protein 70-2 | chr5:20303470-20306295 FORWARD LENGTH=718	8711.76	1 (1,0)	12	12	3	12
AT5G50850.1	AT5G50850.1 | Symbols: MAB1 | Transketolase family protein | chr5:20689671-20692976 FORWARD LENGTH=363	8748.02	1 (1,0)	2	2	2	2
AT5G50920.1	AT5G50920.1 | Symbols: CLPC, ATHSP93-V, HSP93-V, DCA1, CLPC1 | CLPC homologue 1 | chr5:20715710-20719800 REVERSE LENGTH=929	8784.28	6 (1,5)	8	8	8	8
AT5G51120.1	AT5G51120.1 | Symbols: PABN1, ATPABN1 | polyadenylate-binding protein 1 | chr5:20779760-20781241 FORWARD LENGTH=227	8820.54	2 (2,0)	2	2	2	2
AT5G51130.1	AT5G51130.1 | Symbols: | S-adenosyl-L-methionine-dependent methyltransferases superfamily protein | chr5:20781896-20783901 FORWARD LENGTH=318	8856.8	1 (1,0)	1	1	1	1
AT5G52040.1	AT5G52040.1 | Symbols: ATRSP41, RS41, At-RS41 | RNA-binding (RRM/RBD/RNP motifs) family protein | chr5:21131081-21133318 FORWARD LENGTH=356	8893.06	4 (2,2)	8	8	1	6
AT5G52470.1	AT5G52470.1 | Symbols: FIB1, FBR1, ATFIB1, ATFBR1, SKIP7 | fibrillarin 1 | chr5:21294290-21296509 FORWARD LENGTH=308	8929.32	3 (1,2)	22	22	3	17
AT5G52820.1	AT5G52820.1 | Symbols: | WD-40 repeat family protein / notchless protein, putative | chr5:21401423-21404203 FORWARD LENGTH=473	8965.58	1 (1,0)	1	1	1	1
AT5G52840.1	AT5G52840.1 | Symbols: | NADH-ubiquinone oxidoreductase-related | chr5:21413718-21414794 FORWARD LENGTH=169	9001.84	1 (1,0)	2	2	2	2
AT5G53560.1	AT5G53560.1 | Symbols: ATB5-A, B5 #2, ATCB5-E, CB5-E | cytochrome B5 isoform E | chr5:21759628-21760353 FORWARD LENGTH=134	9038.09	1 (1,0)	1	1	1	1
AT5G53770.1	AT5G53770.1 | Symbols: | Nucleotidyltransferase family protein | chr5:21826733-21829858 FORWARD LENGTH=530	9074.35	1 (1,0)	1	1	1	1
AT5G54270.1	AT5G54270.1 | Symbols: LHCB3, LHCB3*1 | light-harvesting chlorophyll B-binding protein 3 | chr5:22038424-22039383 FORWARD LENGTH=265	9110.61	1 (1,0)	3	3	3	3
AT5G54770.1	AT5G54770.1 | Symbols: THI1, TZ, THI4 | thiazole biosynthetic enzyme, chloroplast (ARA6) (THI1) (THI4) | chr5:22246634-22247891 FORWARD LENGTH=349	9146.87	1 (1,0)	2	2	2	2
AT5G54910.1	AT5G54910.1 | Symbols: | DEA(D/H)-box RNA helicase family protein | chr5:22298668-22301719 REVERSE LENGTH=739	9183.13	1 (1,0)	18	18	18	18
AT5G55210.1	AT5G55210.1 | Symbols: | unknown protein; FUNCTIONS IN: molecular_function unknown; INVOLVED IN: biological_process unknown; LOCATED IN: chloroplast; EXPRESSED IN: 23 plant structures; EXPRESSED DURING: 13 growth stages; BEST Arabidopsis thaliana p	9219.39	1 (1,0)	1	1	1	1
AT5G55220.1	AT5G55220.1 | Symbols: | trigger factor type chaperone family protein | chr5:22397677-22400678 FORWARD LENGTH=547	9255.65	1 (1,0)	1	1	1	1
AT5G55300.1	AT5G55300.1 | Symbols: MGO1, TOP1ALPHA, TOP1 | DNA topoisomerase I alpha | chr5:22424837-22429045 REVERSE LENGTH=916	9291.91	3 (3,0)	1	1	1	1
AT5G55660.1	AT5G55660.1 | Symbols: | DEK domain-containing chromatin associated protein | chr5:22539375-22543142 FORWARD LENGTH=778	9328.17	1 (1,0)	1	1	1	1
AT5G55920.1	AT5G55920.1 | Symbols: OLI2 | S-adenosyl-L-methionine-dependent methyltransferases superfamily protein | chr5:22645742-22649383 REVERSE LENGTH=682	9364.43	1 (1,0)	18	18	15	16
AT5G56000.1	AT5G56000.1 | Symbols: Hsp81.4, AtHsp90.4 | HEAT SHOCK PROTEIN 81.4 | chr5:22677602-22680067 REVERSE LENGTH=699	9400.68	5 (4,1)	5	5	5	5
AT5G56740.1	AT5G56740.1 | Symbols: HAG2, HAC7, HAG02, HAC07 | histone acetyltransferase of the GNAT family 2 | chr5:22953009-22955577 REVERSE LENGTH=467	9436.94	1 (1,0)	1	1	1	1
AT5G57120.1	AT5G57120.1 | Symbols: | FUNCTIONS IN: molecular_function unknown; INVOLVED IN: biological_process unknown; LOCATED IN: nucleolus; EXPRESSED IN: 21 plant structures; EXPRESSED DURING: 13 growth stages; CONTAINS InterPro DOMAIN/s: LisH dimerisation	9473.2	1 (1,0)	9	9	9	9
AT5G57280.1	AT5G57280.1 | Symbols: | S-adenosyl-L-methionine-dependent methyltransferases superfamily protein | chr5:23204533-23206485 FORWARD LENGTH=289	9509.46	1 (1,0)	1	1	1	1
AT5G57370.1	AT5G57370.1 | Symbols: | unknown protein; CONTAINS InterPro DOMAIN/s: Protein of unknown function DUF1777 (InterPro:IPR013957); Has 30201 Blast hits to 17322 proteins in 780 species: Archae - 12; Bacteria - 1396; Metazoa - 17338; Fungi - 3422; Plan	9545.72	1 (1,0)	1	1	1	1
AT5G58130.1	AT5G58130.1 | Symbols: ROS3 | RNA-binding (RRM/RBD/RNP motifs) family protein | chr5:23521190-23523766 REVERSE LENGTH=748	9581.98	1 (1,0)	6	6	6	6
AT5G58250.1	AT5G58250.1 | Symbols: | unknown protein; FUNCTIONS IN: molecular_function unknown; INVOLVED IN: biological_process unknown; LOCATED IN: thylakoid, chloroplast; EXPRESSED IN: 22 plant structures; EXPRESSED DURING: 14 growth stages; CONTAINS InterPr	9618.24	1 (1,0)	1	1	1	1
AT5G58330.1	AT5G58330.1 | Symbols: | lactate/malate dehydrogenase family protein | chr5:23580010-23582287 REVERSE LENGTH=443	9654.5	3 (3,0)	1	1	1	1
AT5G58470.1	AT5G58470.1 | Symbols: TAF15b | TBP-associated factor 15B | chr5:23638566-23640854 REVERSE LENGTH=422	9690.76	2 (2,0)	1	1	1	1
AT5G59870.1	AT5G59870.1 | Symbols: HTA6 | histone H2A 6 | chr5:24115605-24116144 REVERSE LENGTH=150	9727.02	1 (1,0)	3	3	2	3
AT5G59880.1	AT5G59880.1 | Symbols: ADF3 | actin depolymerizing factor 3 | chr5:24120382-24121628 FORWARD LENGTH=139	9763.27	2 (2,0)	1	1	1	1
AT5G59950.1	AT5G59950.1 | Symbols: | RNA-binding (RRM/RBD/RNP motifs) family protein | chr5:24140235-24141504 FORWARD LENGTH=244	9799.53	5 (4,1)	3	3	3	3
AT5G60030.1	AT5G60030.1 | Symbols: | unknown protein; BEST Arabidopsis thaliana protein match is: unknown protein (TAIR:AT1G75335.1); Has 1807 Blast hits to 1807 proteins in 277 species: Archae - 0; Bacteria - 0; Metazoa - 736; Fungi - 347; Plants - 385; Virus	9835.79	1 (1,0)	1	1	1	1
AT5G60540.1	AT5G60540.1 | Symbols: EMB2407, ATPDX2, PDX2 | pyridoxine biosynthesis 2 | chr5:24336874-24338647 REVERSE LENGTH=255	9872.05	1 (1,0)	1	1	1	1
AT5G60990.1	AT5G60990.1 | Symbols: | DEA(D/H)-box RNA helicase family protein | chr5:24546601-24549148 REVERSE LENGTH=456	9908.31	1 (1,0)	8	8	8	8
AT5G61150.1	AT5G61150.1 | Symbols: VIP4 | leo1-like family protein | chr5:24603846-24607528 REVERSE LENGTH=625	9944.57	2 (2,0)	1	1	1	1
AT5G61330.1	AT5G61330.1 | Symbols: | rRNA processing protein-related | chr5:24657287-24660103 REVERSE LENGTH=436	9980.83	1 (1,0)	5	5	5	5
AT5G61410.1	AT5G61410.1 | Symbols: RPE, EMB2728 | D-ribulose-5-phosphate-3-epimerase | chr5:24684085-24685836 REVERSE LENGTH=281	10017.1	2 (2,0)	1	1	1	1
AT5G61770.1	AT5G61770.1 | Symbols: PPAN | PETER PAN-like protein | chr5:24815888-24817495 FORWARD LENGTH=345	10053.3	3 (3,0)	11	11	11	10
AT5G62190.1	AT5G62190.1 | Symbols: PRH75 | DEAD box RNA helicase (PRH75) | chr5:24980542-24983879 REVERSE LENGTH=671	10089.6	1 (1,0)	23	23	23	22
AT5G62440.1	AT5G62440.1 | Symbols: | Protein of unknown function (DUF3223) | chr5:25072620-25073917 REVERSE LENGTH=202	10125.9	1 (1,0)	1	1	1	1
AT5G63120.1	AT5G63120.1 | Symbols: | P-loop containing nucleoside triphosphate hydrolases superfamily protein | chr5:25319798-25322071 REVERSE LENGTH=484	10162.1	2 (2,0)	3	3	1	3
AT5G63310.1	AT5G63310.1 | Symbols: NDPK2, NDPK1A, NDPK IA IA, NDPK IA, ATNDPK2 | nucleoside diphosphate kinase 2 | chr5:25372122-25373838 REVERSE LENGTH=231	10198.4	1 (1,0)	2	2	2	2
AT5G63440.2	AT5G63440.2 | Symbols: | Protein of unknown function (DUF167) | chr5:25406360-25408195 FORWARD LENGTH=232	10234.6	2 (2,0)	1	1	1	1
AT5G63550.1	AT5G63550.1 | Symbols: | DEK domain-containing chromatin associated protein | chr5:25444805-25447934 FORWARD LENGTH=530	10270.9	2 (2,0)	3	3	3	3
AT5G63570.1	AT5G63570.1 | Symbols: GSA1 | glutamate-1-semialdehyde-2,1-aminomutase | chr5:25451957-25453620 FORWARD LENGTH=474	10307.2	2 (1,1)	4	4	4	4
AT5G64040.1	AT5G64040.1 | Symbols: PSAN | photosystem I reaction center subunit PSI-N, chloroplast, putative / PSI-N, putative (PSAN) | chr5:25628724-25629409 REVERSE LENGTH=171	10343.4	2 (2,0)	1	1	1	1
AT5G64200.1	AT5G64200.1 | Symbols: ATSC35, SC35, At-SC35 | ortholog of human splicing factor SC35 | chr5:25681849-25683553 REVERSE LENGTH=303	10379.7	2 (2,0)	3	3	3	3
AT5G64420.1	AT5G64420.1 | Symbols: | DNA polymerase V family | chr5:25756416-25761122 FORWARD LENGTH=1306	10415.9	1 (1,0)	7	7	7	7
AT5G64680.1	AT5G64680.1 | Symbols: | unknown protein; FUNCTIONS IN: molecular_function unknown; INVOLVED IN: biological_process unknown; LOCATED IN: nucleolus; EXPRESSED IN: 23 plant structures; EXPRESSED DURING: 13 growth stages; Has 114 Blast hits to 110 pro	10452.2	3 (3,0)	3	3	3	3
AT5G65020.1	AT5G65020.1 | Symbols: ANNAT2 | annexin 2 | chr5:25973915-25975554 FORWARD LENGTH=317	10488.5	2 (2,0)	1	1	1	1
AT5G65220.1	AT5G65220.1 | Symbols: | Ribosomal L29 family protein | chr5:26061301-26062506 FORWARD LENGTH=173	10524.7	1 (1,0)	1	1	1	1
AT5G65350.1	AT5G65350.1 | Symbols: HTR11 | histone 3 11 | chr5:26119406-26119825 REVERSE LENGTH=139	10561	3 (1,2)	3	3	1	3
AT5G65430.1	AT5G65430.1 | Symbols: GRF8, 14-3-3KAPPA, GF14 KAPPA | general regulatory factor 8 | chr5:26148546-26150255 REVERSE LENGTH=248	10597.2	8 (3,5)	7	7	4	6
AT5G65440.1	transmembrane protein	10633.5	3 (3,0)	1	1	1	1
AT5G65900.1	AT5G65900.1 | Symbols: | DEA(D/H)-box RNA helicase family protein | chr5:26358328-26361244 FORWARD LENGTH=633	10669.8	1 (1,0)	6	6	6	6
AT5G66190.1	AT5G66190.1 | Symbols: ATLFNR1, FNR1 | ferredoxin-NADP(+)-oxidoreductase 1 | chr5:26451203-26453012 REVERSE LENGTH=360	10706	2 (1,1)	11	11	11	9
AT5G66540.1	AT5G66540.1 | Symbols: | FUNCTIONS IN: molecular_function unknown; INVOLVED IN: rRNA processing; LOCATED IN: cytosol, nucleolus, nucleus; EXPRESSED IN: 22 plant structures; EXPRESSED DURING: 12 growth stages; CONTAINS InterPro DOMAIN/s: U3 small nu	10742.3	1 (1,0)	9	9	9	9
AT5G66570.1	AT5G66570.1 | Symbols: PSBO-1, OEE1, OEE33, OE33, PSBO1, MSP-1 | PS II oxygen-evolving complex 1 | chr5:26568744-26570124 FORWARD LENGTH=332	10778.5	1 (1,0)	10	10	2	10
AT5G67240.1	AT5G67240.1 | Symbols: SDN3 | small RNA degrading nuclease 3 | chr5:26824454-26828098 REVERSE LENGTH=782	10814.8	2 (1,1)	12	12	12	12
AT5G67630.1	AT5G67630.1 | Symbols: | P-loop containing nucleoside triphosphate hydrolases superfamily protein | chr5:26967535-26969306 REVERSE LENGTH=469	10851	1 (1,0)	2	2	2	2
ATCG00020.1	ATCG00020.1 | Symbols: PSBA | photosystem II reaction center protein A | chrC:383-1444 REVERSE LENGTH=353	10887.3	1 (1,0)	6	6	6	6
ATCG00120.1	ATCG00120.1 | Symbols: ATPA | ATP synthase subunit alpha | chrC:9938-11461 REVERSE LENGTH=507	10923.6	1 (1,0)	20	20	19	18
ATCG00130.1	ATCG00130.1 | Symbols: ATPF | ATPase, F0 complex, subunit B/B', bacterial/chloroplast | chrC:11529-12798 REVERSE LENGTH=184	10959.8	1 (1,0)	5	5	5	5
ATCG00160.1	ATCG00160.1 | Symbols: RPS2 | ribosomal protein S2 | chrC:15013-15723 REVERSE LENGTH=236	10996.1	1 (1,0)	1	1	1	1
ATCG00270.1	ATCG00270.1 | Symbols: PSBD | photosystem II reaction center protein D | chrC:32711-33772 FORWARD LENGTH=353	11032.3	1 (1,0)	5	5	5	5
ATCG00280.1	ATCG00280.1 | Symbols: PSBC | photosystem II reaction center protein C | chrC:33720-35141 FORWARD LENGTH=473	11068.6	1 (1,0)	5	5	5	4
ATCG00340.1	ATCG00340.1 | Symbols: PSAB | Photosystem I, PsaA/PsaB protein | chrC:37375-39579 REVERSE LENGTH=734	11104.9	1 (1,0)	2	2	2	2
ATCG00350.1	ATCG00350.1 | Symbols: PSAA | Photosystem I, PsaA/PsaB protein | chrC:39605-41857 REVERSE LENGTH=750	11141.1	1 (1,0)	1	1	1	1
ATCG00470.1	ATCG00470.1 | Symbols: ATPE | ATP synthase epsilon chain | chrC:52265-52663 REVERSE LENGTH=132	11177.4	1 (1,0)	3	3	3	3
ATCG00480.1	ATCG00480.1 | Symbols: ATPB, PB | ATP synthase subunit beta | chrC:52660-54156 REVERSE LENGTH=498	11213.6	1 (1,0)	29	29	28	25
ATCG00490.1	ATCG00490.1 | Symbols: RBCL | ribulose-bisphosphate carboxylases | chrC:54958-56397 FORWARD LENGTH=479	11249.9	3 (1,2)	28	28	28	24
ATCG00520.1	ATCG00520.1 | Symbols: YCF4 | unfolded protein binding | chrC:59772-60326 FORWARD LENGTH=184	11286.2	1 (1,0)	1	1	1	1
ATCG00540.1	ATCG00540.1 | Symbols: PETA | photosynthetic electron transfer A | chrC:61657-62619 FORWARD LENGTH=320	11322.4	1 (1,0)	11	11	11	11
ATCG00580.1	ATCG00580.1 | Symbols: PSBE | photosystem II reaction center protein E | chrC:64071-64322 REVERSE LENGTH=83	11358.7	1 (1,0)	2	2	2	2
ATCG00670.1	ATCG00670.1 | Symbols: CLPP1, PCLPP | plastid-encoded CLP P | chrC:69910-71882 REVERSE LENGTH=196	11394.9	1 (1,0)	1	1	1	1
ATCG00680.1	ATCG00680.1 | Symbols: PSBB | photosystem II reaction center protein B | chrC:72371-73897 FORWARD LENGTH=508	11431.2	1 (1,0)	8	8	8	7
ATCG00720.1	ATCG00720.1 | Symbols: PETB | photosynthetic electron transfer B | chrC:74841-76292 FORWARD LENGTH=215	11467.4	1 (1,0)	2	2	2	2
ATCG00730.1	ATCG00730.1 | Symbols: PETD | photosynthetic electron transfer D | chrC:76481-77672 FORWARD LENGTH=160	11503.7	1 (1,0)	1	1	1	1
ATCG00750.1	ATCG00750.1 | Symbols: RPS11 | ribosomal protein S11 | chrC:78960-79376 REVERSE LENGTH=138	11540	1 (1,0)	1	1	1	1
ATCG00770.1	ATCG00770.1 | Symbols: RPS8 | ribosomal protein S8 | chrC:80068-80472 REVERSE LENGTH=134	11576.2	1 (1,0)	2	2	2	2
ATCG00800.1	ATCG00800.1 | Symbols: | structural constituent of ribosome | chrC:82826-83482 REVERSE LENGTH=218	11612.5	1 (1,0)	5	5	5	5
ATCG00820.1	ATCG00820.1 | Symbols: RPS19 | ribosomal protein S19 | chrC:84005-84283 REVERSE LENGTH=92	11648.7	1 (1,0)	1	1	1	1
ATCG00830.1	ATCG00830.1 | Symbols: RPL2.1 | ribosomal protein L2 | chrC:84337-85843 REVERSE LENGTH=274	11685	2 (2,0)	1	1	1	1
ATCG00840.1	osomal protein L23.1 (RPL23.1); FUNCTIONS IN: structural constituent of ribosome; INVOLVED IN: translation; LOCATED IN: plastid large ribosomal subunit, chloroplast; CONTAINS InterPro DOMAIN/s: Ribosomal protein L23/L25,	11721.3	2 (2,0)	1	1	1	1
ATCG00900.1	ATCG00900.1 | Symbols: RPS7.1, RPS7 | Ribosomal protein S7p/S5e family protein | chrC:97478-97945 REVERSE LENGTH=155	11757.5	2 (2,0)	2	2	2	2
ATCG01060.1	ATCG01060.1 | Symbols: PSAC | iron-sulfur cluster binding;electron carriers;4 iron, 4 sulfur cluster binding | chrC:117318-117563 REVERSE LENGTH=81	11793.8	1 (1,0)	1	1	1	1
ATCG01120.1	ATCG01120.1 | Symbols: RPS15 | chloroplast ribosomal protein S15 | chrC:123296-123562 REVERSE LENGTH=88	11830	1 (1,0)	2	2	2	2
				3880

## Sheet:  Table S2 exp- 2 
Protein Set	Description	Score	Proteins	Peptides	Peptide Match Count	Specific Peptide Match Count	Sequence Count
ATCG00480.1	ATCG00480.1 | Symbols: ATPB, PB | ATP synthase subunit beta | chrC:52660-54156 REVERSE LENGTH=498	2815.41	1 (1,0)	31	40	39	40
AT2G18900.1	AT2G18900.1 | Symbols: | Transducin/WD40 repeat-like superfamily protein | chr2:8188491-8192409 REVERSE LENGTH=804	1621.93	2 (1,1)	28	30	30	30
ATCG00490.1	ATCG00490.1 | Symbols: RBCL | ribulose-bisphosphate carboxylases | chrC:54958-56397 FORWARD LENGTH=479	2079.48	3 (1,2)	25	31	31	31
AT5G17920.1	AT5G17920.1 | Symbols: ATCIMS, ATMETS, ATMS1 | Cobalamin-independent synthase family protein | chr5:5935771-5939195 FORWARD LENGTH=765	1519.53	4 (2,2)	24	26	9	26
AT1G56110.1	AT1G56110.1 | Symbols: NOP56 | homolog of nucleolar protein NOP56 | chr1:20984544-20986893 REVERSE LENGTH=522	1991.48	1 (1,0)	23	30	13	30
AT2G39730.1	AT2G39730.1 | Symbols: RCA | rubisco activase | chr2:16570951-16573345 REVERSE LENGTH=474	1604.4	3 (1,2)	22	28	28	28
AT3G05060.1	AT3G05060.1 | Symbols: | NOP56-like pre RNA processing ribonucleoprotein | chr3:1413174-1415564 REVERSE LENGTH=533	1991.58	1 (1,0)	22	26	20	26
AT5G02500.1	AT5G02500.1 | Symbols: HSC70-1, HSP70-1, AT-HSC70-1, HSC70 | heat shock cognate protein 70-1 | chr5:554055-556334 REVERSE LENGTH=651	1403.15	2 (1,1)	20	23	6	23
AT5G64420.1	AT5G64420.1 | Symbols: | DNA polymerase V family | chr5:25756416-25761122 FORWARD LENGTH=1306	1098.21	1 (1,0)	20	20	20	20
AT4G25630.1	AT4G25630.1 | Symbols: FIB2, ATFIB2 | fibrillarin 2 | chr4:13074239-13076205 FORWARD LENGTH=320	1681.96	2 (1,1)	19	23	6	23
AT5G27120.1	AT5G27120.1 | Symbols: | NOP56-like pre RNA processing ribonucleoprotein | chr5:9541287-9543684 FORWARD LENGTH=533	1562.99	1 (1,0)	19	22	16	22
ATCG00120.1	ATCG00120.1 | Symbols: ATPA | ATP synthase subunit alpha | chrC:9938-11461 REVERSE LENGTH=507	1572.48	1 (1,0)	19	23	21	23
AT1G32900.1	AT1G32900.1 | Symbols: | UDP-Glycosyltransferase superfamily protein | chr1:11920582-11923506 REVERSE LENGTH=610	1140.99	1 (1,0)	18	19	19	19
AT1G48920.1	AT1G48920.1 | Symbols: ATNUC-L1, PARL1, NUC-L1 | nucleolin like 1 | chr1:18098186-18101422 FORWARD LENGTH=557	1174.86	2 (1,1)	18	20	20	20
AT3G09440.1	AT3G09440.1 | Symbols: | Heat shock protein 70 (Hsp 70) family protein | chr3:2903434-2905632 REVERSE LENGTH=649	1201.36	2 (2,0)	18	20	6	20
AT3G14415.1	AT3G14415.1 | Symbols: | Aldolase-type TIM barrel family protein | chr3:4818667-4820748 FORWARD LENGTH=367	1232.5	3 (2,1)	18	21	8	21
AT1G13440.1	AT1G13440.1 | Symbols: GAPC-2, GAPC2 | glyceraldehyde-3-phosphate dehydrogenase C2 | chr1:4608465-4610494 REVERSE LENGTH=338	1210.36	2 (1,1)	17	22	1	22
AT2G28000.1	AT2G28000.1 | Symbols: CPN60A, CH-CPN60A, SLP | chaperonin-60alpha | chr2:11926603-11929184 FORWARD LENGTH=586	965.78	1 (1,0)	17	17	16	17
AT3G03780.1	AT3G03780.1 | Symbols: ATMS2, MS2 | methionine synthase 2 | chr3:957602-960740 FORWARD LENGTH=765	1081.22	3 (3,0)	17	19	2	19
AT3G04120.1	AT3G04120.1 | Symbols: GAPC, GAPC-1, GAPC1 | glyceraldehyde-3-phosphate dehydrogenase C subunit 1 | chr3:1081077-1083131 FORWARD LENGTH=338	1213.57	1 (1,0)	17	22	1	22
AT3G12780.1	AT3G12780.1 | Symbols: PGK1 | phosphoglycerate kinase 1 | chr3:4061127-4063140 REVERSE LENGTH=481	1030.85	1 (1,0)	17	17	9	17
AT3G18600.1	AT3G18600.1 | Symbols: | P-loop containing nucleoside triphosphate hydrolases superfamily protein | chr3:6399724-6403007 REVERSE LENGTH=568	1053.27	1 (1,0)	17	18	16	18
AT3G26650.1	AT3G26650.1 | Symbols: GAPA, GAPA-1 | glyceraldehyde 3-phosphate dehydrogenase A subunit | chr3:9795226-9796848 FORWARD LENGTH=396	1122.78	1 (1,0)	16	16	6	16
AT3G50820.1	AT3G50820.1 | Symbols: PSBO2, PSBO-2, OEC33 | photosystem II subunit O-2 | chr3:18891008-18892311 REVERSE LENGTH=331	973.75	1 (1,0)	16	16	6	16
AT3G60750.1	AT3G60750.1 | Symbols: | Transketolase | chr3:22454004-22456824 FORWARD LENGTH=741	866.42	3 (2,1)	16	16	16	16
AT4G04940.1	AT4G04940.1 | Symbols: | transducin family protein / WD-40 repeat family protein | chr4:2511212-2517052 REVERSE LENGTH=910	782.63	1 (1,0)	16	17	17	17
AT5G52470.1	AT5G52470.1 | Symbols: FIB1, FBR1, ATFIB1, ATFBR1, SKIP7 | fibrillarin 1 | chr5:21294290-21296509 FORWARD LENGTH=308	1497.36	3 (1,2)	16	20	3	20
AT1G18850.1	AT1G18850.1 | Symbols: | unknown protein; FUNCTIONS IN: molecular_function unknown; INVOLVED IN: biological_process unknown; LOCATED IN: nucleolus; EXPRESSED IN: 22 plant structures; EXPRESSED DURING: 13 growth stages; Has 40 Blast hits to 40 prote	854.53	1 (1,0)	15	16	16	16
AT1G42970.1	AT1G42970.1 | Symbols: GAPB | glyceraldehyde-3-phosphate dehydrogenase B subunit | chr1:16127552-16129584 FORWARD LENGTH=447	978.82	1 (1,0)	15	15	12	15
AT1G55490.1	AT1G55490.1 | Symbols: CPN60B, LEN1 | chaperonin 60 beta | chr1:20715717-20718673 REVERSE LENGTH=600	884.01	7 (2,5)	15	15	14	15
AT1G63810.1	AT1G63810.1 | Symbols: | CONTAINS InterPro DOMAIN/s: Nrap protein (InterPro:IPR005554); Has 396 Blast hits to 382 proteins in 182 species: Archae - 3; Bacteria - 2; Metazoa - 142; Fungi - 146; Plants - 43; Viruses - 0; Other Eukaryotes - 60 (source	793.87	1 (1,0)	15	15	15	15
AT3G09630.1	AT3G09630.1 | Symbols: | Ribosomal protein L4/L1 family | chr3:2953813-2955444 FORWARD LENGTH=406	961.17	2 (1,1)	15	18	6	18
AT3G13920.1	AT3G13920.1 | Symbols: EIF4A1, RH4, TIF4A1 | eukaryotic translation initiation factor 4A1 | chr3:4592635-4594128 REVERSE LENGTH=412	997.32	5 (3,2)	15	17	2	17
AT3G57150.1	AT3G57150.1 | Symbols: NAP57, AtNAP57, CBF5, AtCBF5 | homologue of NAP57 | chr3:21154255-21155952 REVERSE LENGTH=565	856.21	1 (1,0)	15	16	16	16
AT4G07410.1	AT4G07410.1 | Symbols: | Transducin family protein / WD-40 repeat family protein | chr4:4201465-4205136 REVERSE LENGTH=815	727.1	2 (1,1)	15	15	13	15
AT4G13940.1	AT4G13940.1 | Symbols: HOG1, EMB1395, SAHH1, MEE58, ATSAHH1 | S-adenosyl-L-homocysteine hydrolase | chr4:8054931-8056676 FORWARD LENGTH=485	880.19	5 (1,4)	15	15	15	15
AT5G11170.1	AT5G11170.1 | Symbols: | DEAD/DEAH box RNA helicase family protein | chr5:3553334-3556646 FORWARD LENGTH=427	1031.13	5 (2,3)	15	18	18	18
AT1G12900.1	AT1G12900.1 | Symbols: GAPA-2 | glyceraldehyde 3-phosphate dehydrogenase A subunit 2 | chr1:4392634-4394283 REVERSE LENGTH=399	988.88	3 (3,0)	14	14	3	14
AT1G54270.1	AT1G54270.1 | Symbols: EIF4A-2 | eif4a-2 | chr1:20260495-20262018 FORWARD LENGTH=412	999.86	3 (1,2)	14	16	1	16
AT1G68010.1	AT1G68010.1 | Symbols: HPR, ATHPR1 | hydroxypyruvate reductase | chr1:25493418-25495720 FORWARD LENGTH=386	797.05	2 (1,1)	14	15	15	15
AT3G12860.1	AT3G12860.1 | Symbols: | NOP56-like pre RNA processing ribonucleoprotein | chr3:4091678-4093921 FORWARD LENGTH=499	1100.45	1 (1,0)	14	19	2	19
AT3G14420.1	AT3G14420.1 | Symbols: | Aldolase-type TIM barrel family protein | chr3:4821804-4823899 FORWARD LENGTH=367	1126.88	8 (5,3)	14	19	6	19
AT3G17390.1	AT3G17390.1 | Symbols: MTO3, SAMS3, MAT4 | S-adenosylmethionine synthetase family protein | chr3:5952484-5953665 REVERSE LENGTH=393	962.07	3 (1,2)	14	16	8	16
AT4G38970.1	AT4G38970.1 | Symbols: FBA2 | fructose-bisphosphate aldolase 2 | chr4:18163714-18165659 REVERSE LENGTH=398	1214.22	2 (1,1)	14	17	9	17
AT5G25980.2	AT5G25980.2 | Symbols: TGG2, BGLU37 | glucoside glucohydrolase 2 | chr5:9072730-9075477 FORWARD LENGTH=547	990.88	3 (1,2)	14	15	12	15
AT5G26000.1	AT5G26000.1 | Symbols: TGG1, BGLU38 | thioglucoside glucohydrolase 1 | chr5:9079678-9082347 REVERSE LENGTH=541	908.36	3 (2,1)	14	16	15	16
AT5G62190.1	AT5G62190.1 | Symbols: PRH75 | DEAD box RNA helicase (PRH75) | chr5:24980542-24983879 REVERSE LENGTH=671	906.65	1 (1,0)	14	15	15	15
AT5G66570.1	AT5G66570.1 | Symbols: PSBO-1, OEE1, OEE33, OE33, PSBO1, MSP-1 | PS II oxygen-evolving complex 1 | chr5:26568744-26570124 FORWARD LENGTH=332	820.42	1 (1,0)	14	14	4	14
AT1G80750.1	AT1G80750.1 | Symbols: | Ribosomal protein L30/L7 family protein | chr1:30349052-30350434 FORWARD LENGTH=247	625.38	1 (1,0)	13	13	13	13
AT2G13360.1	AT2G13360.1 | Symbols: AGT, AGT1, SGAT | alanine:glyoxylate aminotransferase | chr2:5539417-5540902 REVERSE LENGTH=401	716.36	2 (2,0)	13	13	13	13
AT2G21330.1	AT2G21330.1 | Symbols: FBA1 | fructose-bisphosphate aldolase 1 | chr2:9128416-9130152 REVERSE LENGTH=399	906.2	3 (1,2)	13	16	7	16
AT2G47990.1	AT2G47990.1 | Symbols: SWA1, EDA13, EDA19 | transducin family protein / WD-40 repeat family protein | chr2:19637010-19638602 REVERSE LENGTH=530	1069.89	1 (1,0)	13	16	16	16
AT3G55800.1	AT3G55800.1 | Symbols: SBPASE | sedoheptulose-bisphosphatase | chr3:20709640-20711421 FORWARD LENGTH=393	712.49	1 (1,0)	13	15	15	15
AT4G28200.1	AT4G28200.1 | Symbols: | FUNCTIONS IN: molecular_function unknown; INVOLVED IN: RNA processing; LOCATED IN: intracellular; EXPRESSED IN: 22 plant structures; EXPRESSED DURING: 13 growth stages; CONTAINS InterPro DOMAIN/s: RNA-processing protein, HA	778.37	1 (1,0)	13	15	15	15
AT4G34910.1	AT4G34910.1 | Symbols: | P-loop containing nucleoside triphosphate hydrolases superfamily protein | chr4:16631661-16634834 FORWARD LENGTH=626	573.12	1 (1,0)	13	13	13	13
AT5G02870.1	AT5G02870.1 | Symbols: | Ribosomal protein L4/L1 family | chr5:657830-659526 FORWARD LENGTH=407	814.74	2 (2,0)	13	15	3	15
AT5G09810.1	AT5G09810.1 | Symbols: ACT7 | actin 7 | chr5:3052809-3054220 FORWARD LENGTH=377	736.49	3 (1,2)	13	15	5	15
AT5G11240.1	AT5G11240.1 | Symbols: | transducin family protein / WD-40 repeat family protein | chr5:3582949-3586782 FORWARD LENGTH=615	859.03	1 (1,0)	13	13	13	13
AT5G14740.2	AT5G14740.2 | Symbols: CA2, CA18, BETA CA2 | carbonic anhydrase 2 | chr5:4760536-4762382 FORWARD LENGTH=259	982.51	5 (1,4)	13	15	7	15
AT5G66190.1	AT5G66190.1 | Symbols: ATLFNR1, FNR1 | ferredoxin-NADP(+)-oxidoreductase 1 | chr5:26451203-26453012 REVERSE LENGTH=360	670.97	2 (1,1)	13	13	12	13
ATCG00540.1	ATCG00540.1 | Symbols: PETA | photosynthetic electron transfer A | chrC:61657-62619 FORWARD LENGTH=320	699.55	1 (1,0)	13	13	13	13
AT1G12900.2	AT1G12900.2 | Symbols: GAPA-2 | glyceraldehyde 3-phosphate dehydrogenase A subunit 2 | chr1:4392634-4393747 REVERSE LENGTH=317	845.11	1 (1,0)	12	12	1	12
AT1G15440.1	AT1G15440.1 | Symbols: PWP2, ATPWP2 | periodic tryptophan protein 2 | chr1:5306159-5309460 REVERSE LENGTH=900	559.09	2 (1,1)	12	12	12	12
AT1G32060.1	AT1G32060.1 | Symbols: PRK | phosphoribulokinase | chr1:11532668-11534406 FORWARD LENGTH=395	711.33	1 (1,0)	12	13	13	13
AT1G79550.1	AT1G79550.1 | Symbols: PGK | phosphoglycerate kinase | chr1:29924347-29926295 REVERSE LENGTH=401	692.65	2 (2,0)	12	12	10	12
AT2G36530.1	AT2G36530.1 | Symbols: LOS2, ENO2 | Enolase | chr2:15321081-15323786 REVERSE LENGTH=444	859.16	1 (1,0)	12	12	12	12
AT3G12580.1	AT3G12580.1 | Symbols: HSP70, ATHSP70 | heat shock protein 70 | chr3:3991487-3993689 REVERSE LENGTH=650	826.35	1 (1,0)	12	14	1	14
AT3G19760.1	AT3G19760.1 | Symbols: EIF4A-III | eukaryotic initiation factor 4A-III | chr3:6863790-6866242 FORWARD LENGTH=408	671.59	1 (1,0)	12	14	13	14
AT3G23620.1	AT3G23620.1 | Symbols: | Ribosomal RNA processing Brix domain protein | chr3:8480147-8481873 FORWARD LENGTH=314	790.18	1 (1,0)	12	15	15	15
AT4G25340.1	AT4G25340.1 | Symbols: FKBP53, ATFKBP53 | FK506 BINDING PROTEIN 53 | chr4:12959657-12962632 REVERSE LENGTH=477	742.75	2 (1,1)	12	12	12	12
AT5G15550.1	AT5G15550.1 | Symbols: | Transducin/WD40 repeat-like superfamily protein | chr5:5059051-5062003 REVERSE LENGTH=433	812.8	2 (1,1)	12	14	14	14
AT5G22100.1	AT5G22100.1 | Symbols: | RNA cyclase family protein | chr5:7329015-7330718 FORWARD LENGTH=375	767.92	1 (1,0)	12	13	13	13
AT5G35630.1	AT5G35630.1 | Symbols: GS2, GLN2, ATGSL1 | glutamine synthetase 2 | chr5:13831220-13833239 FORWARD LENGTH=430	559.83	3 (3,0)	12	12	12	12
AT1G07920.1	AT1G07920.1 | Symbols: | GTP binding Elongation factor Tu family protein | chr1:2455559-2457001 FORWARD LENGTH=449	607.38	8 (6,2)	11	12	12	12
AT1G09340.1	AT1G09340.1 | Symbols: CRB, CSP41B, HIP1.3 | chloroplast RNA binding | chr1:3015473-3018035 FORWARD LENGTH=378	650.05	1 (1,0)	11	12	12	12
AT1G10490.1	AT1G10490.1 | Symbols: | Domain of unknown function (DUF1726) ;Putative ATPase (DUF699) | chr1:3453589-3459925 FORWARD LENGTH=1028	677.93	1 (1,0)	11	12	7	12
AT1G20020.1	AT1G20020.1 | Symbols: ATLFNR2, FNR2 | ferredoxin-NADP(+)-oxidoreductase 2 | chr1:6942851-6944868 FORWARD LENGTH=369	741	3 (2,1)	11	12	11	12
AT1G56190.1	AT1G56190.1 | Symbols: | Phosphoglycerate kinase family protein | chr1:21028403-21030454 FORWARD LENGTH=478	632.68	2 (2,0)	11	11	2	11
AT1G63780.1	AT1G63780.1 | Symbols: IMP4 | Ribosomal RNA processing Brix domain protein | chr1:23665045-23667243 REVERSE LENGTH=294	711.24	1 (1,0)	11	11	11	11
AT1G65030.1	AT1G65030.1 | Symbols: | Transducin/WD40 repeat-like superfamily protein | chr1:24156798-24158511 FORWARD LENGTH=345	599.94	1 (1,0)	11	11	11	11
AT2G17360.1	AT2G17360.1 | Symbols: | Ribosomal protein S4 (RPS4A) family protein | chr2:7546598-7548138 FORWARD LENGTH=261	595.45	5 (3,2)	11	12	12	12
AT2G34040.1	AT2G34040.1 | Symbols: | Apoptosis inhibitory protein 5 (API5) | chr2:14377957-14382246 REVERSE LENGTH=553	623.25	2 (1,1)	11	11	11	11
AT2G40360.1	AT2G40360.1 | Symbols: | Transducin/WD40 repeat-like superfamily protein | chr2:16853123-16856635 REVERSE LENGTH=753	598.22	1 (1,0)	11	12	12	12
AT3G21540.1	AT3G21540.1 | Symbols: | transducin family protein / WD-40 repeat family protein | chr3:7586100-7590856 REVERSE LENGTH=955	708.04	1 (1,0)	11	11	11	11
AT3G52880.1	AT3G52880.1 | Symbols: ATMDAR1, MDAR1 | monodehydroascorbate reductase 1 | chr3:19601477-19604366 REVERSE LENGTH=434	619.27	2 (1,1)	11	12	12	12
AT5G02490.1	AT5G02490.1 | Symbols: | Heat shock protein 70 (Hsp 70) family protein | chr5:550296-552565 REVERSE LENGTH=653	890.88	2 (1,1)	11	14	0	14
AT5G03740.1	AT5G03740.1 | Symbols: HD2C, HDT3 | histone deacetylase 2C | chr5:981994-983961 FORWARD LENGTH=294	792.81	1 (1,0)	11	12	12	12
AT5G08670.1	AT5G08670.1 | Symbols: | ATP synthase alpha/beta family protein | chr5:2818395-2821149 REVERSE LENGTH=556	656.13	3 (3,0)	11	12	11	12
AT5G54910.1	AT5G54910.1 | Symbols: | DEA(D/H)-box RNA helicase family protein | chr5:22298668-22301719 REVERSE LENGTH=739	502.34	1 (1,0)	11	11	11	11
AT5G61770.1	AT5G61770.1 | Symbols: PPAN | PETER PAN-like protein | chr5:24815888-24817495 FORWARD LENGTH=345	566.66	3 (3,0)	11	12	12	12
ATCG00680.1	ATCG00680.1 | Symbols: PSBB | photosystem II reaction center protein B | chrC:72371-73897 FORWARD LENGTH=508	799	1 (1,0)	11	13	13	13
AT1G31660.1	AT1G31660.1 | Symbols: | CONTAINS InterPro DOMAIN/s: Bystin (InterPro:IPR007955); Has 475 Blast hits to 467 proteins in 210 species: Archae - 0; Bacteria - 9; Metazoa - 155; Fungi - 139; Plants - 55; Viruses - 0; Other Eukaryotes - 117 (source: NCB	458.07	1 (1,0)	10	10	10	10
AT1G33120.1	AT1G33120.1 | Symbols: | Ribosomal protein L6 family | chr1:12010986-12012223 FORWARD LENGTH=194	754.2	3 (2,1)	10	12	12	12
AT1G43170.1	AT1G43170.1 | Symbols: ARP1, emb2207, RPL3A, RP1 | ribosomal protein 1 | chr1:16266992-16268631 FORWARD LENGTH=389	506.23	10 (8,2)	10	11	11	11
AT1G49240.1	AT1G49240.1 | Symbols: ACT8 | actin 8 | chr1:18216539-18217947 FORWARD LENGTH=377	536.69	3 (2,1)	10	11	4	11
AT1G74050.1	AT1G74050.1 | Symbols: | Ribosomal protein L6 family protein | chr1:27847256-27848680 REVERSE LENGTH=233	603.33	2 (2,0)	10	10	4	10
AT2G36880.1	AT2G36880.1 | Symbols: MAT3 | methionine adenosyltransferase 3 | chr2:15479721-15480893 REVERSE LENGTH=390	529.57	2 (2,0)	10	10	6	10
AT2G37990.1	AT2G37990.1 | Symbols: | ribosome biogenesis regulatory protein (RRS1) family protein | chr2:15900713-15903028 FORWARD LENGTH=318	595.44	1 (1,0)	10	10	10	10
AT3G01500.1	AT3G01500.1 | Symbols: CA1, ATBCA1, SABP3, ATSABP3 | carbonic anhydrase 1 | chr3:194853-196716 REVERSE LENGTH=270	712.28	3 (2,1)	10	12	4	12
AT3G03250.1	AT3G03250.1 | Symbols: UGP, UGP1, AtUGP1 | UDP-GLUCOSE PYROPHOSPHORYLASE 1 | chr3:749761-754014 REVERSE LENGTH=469	451.14	1 (1,0)	10	10	4	10
AT3G44310.1	AT3G44310.1 | Symbols: NIT1, ATNIT1, NITI | nitrilase 1 | chr3:15986901-15988841 FORWARD LENGTH=346	561.79	4 (2,2)	10	10	8	10
AT4G04640.1	AT4G04640.1 | Symbols: ATPC1 | ATPase, F1 complex, gamma subunit protein | chr4:2350761-2351882 REVERSE LENGTH=373	677.45	1 (1,0)	10	12	12	12
AT4G10340.1	AT4G10340.1 | Symbols: LHCB5 | light harvesting complex of photosystem II 5 | chr4:6408200-6409496 FORWARD LENGTH=280	676.2	1 (1,0)	10	11	11	11
AT4G37930.1	AT4G37930.1 | Symbols: SHM1, STM, SHMT1 | serine transhydroxymethyltransferase 1 | chr4:17831891-17834742 REVERSE LENGTH=517	479.51	4 (1,3)	10	11	11	11
AT5G14050.1	AT5G14050.1 | Symbols: | Transducin/WD40 repeat-like superfamily protein | chr5:4533539-4535179 FORWARD LENGTH=546	553.57	1 (1,0)	10	11	11	11
AT5G14520.1	AT5G14520.1 | Symbols: | pescadillo-related | chr5:4680789-4684330 REVERSE LENGTH=590	514.5	1 (1,0)	10	10	10	10
AT1G18540.1	AT1G18540.1 | Symbols: | Ribosomal protein L6 family protein | chr1:6377448-6378548 REVERSE LENGTH=233	556.48	1 (1,0)	9	9	3	9
AT1G29910.1	AT1G29910.1 | Symbols: CAB3, AB180, LHCB1.2 | chlorophyll A/B binding protein 3 | chr1:10472443-10473246 REVERSE LENGTH=267	690.28	3 (3,0)	9	11	3	11
AT2G17250.1	AT2G17250.1 | Symbols: EMB2762 | CCAAT-binding factor | chr2:7499573-7502957 FORWARD LENGTH=577	387.64	1 (1,0)	9	9	9	9
AT3G07050.1	AT3G07050.1 | Symbols: | GTP-binding family protein | chr3:2229602-2232279 REVERSE LENGTH=582	519.6	1 (1,0)	9	9	9	9
AT3G12110.1	AT3G12110.1 | Symbols: ACT11 | actin-11 | chr3:3858116-3859609 FORWARD LENGTH=377	491.85	9 (4,5)	9	10	1	10
AT3G22320.1	AT3G22320.1 | Symbols: ATRPABC24.3, RPB5A, NRPB5, NRPD5 | Eukaryotic rpb5 RNA polymerase subunit family protein | chr3:7891045-7892094 REVERSE LENGTH=205	454.55	1 (1,0)	9	9	9	9
AT3G52930.1	AT3G52930.1 | Symbols: | Aldolase superfamily protein | chr3:19627383-19628874 REVERSE LENGTH=358	583.34	3 (1,2)	9	9	5	9
AT3G57000.1	AT3G57000.1 | Symbols: | nucleolar essential protein-related | chr3:21092610-21094109 FORWARD LENGTH=298	463.34	1 (1,0)	9	10	10	10
AT4G05410.1	AT4G05410.1 | Symbols: YAO | Transducin/WD40 repeat-like superfamily protein | chr4:2743229-2745521 REVERSE LENGTH=504	558.31	1 (1,0)	9	10	10	10
AT4G16143.1	AT4G16143.1 | Symbols: IMPA-2 | importin alpha isoform 2 | chr4:9134450-9137134 REVERSE LENGTH=535	533.52	3 (2,1)	9	9	6	9
AT4G20360.1	AT4G20360.1 | Symbols: ATRAB8D, ATRABE1B, RABE1b | RAB GTPase homolog E1B | chr4:10990036-10991466 FORWARD LENGTH=476	635.72	1 (1,0)	9	9	8	9
AT4G25210.1	AT4G25210.1 | Symbols: | DNA-binding storekeeper protein-related transcriptional regulator | chr4:12918446-12919552 FORWARD LENGTH=368	527.12	1 (1,0)	9	9	9	9
AT5G10010.1	AT5G10010.1 | Symbols: | unknown protein; FUNCTIONS IN: molecular_function unknown; INVOLVED IN: biological_process unknown; LOCATED IN: nucleolus; EXPRESSED IN: 25 plant structures; EXPRESSED DURING: 15 growth stages; BEST Arabidopsis thaliana pro	453.71	1 (1,0)	9	9	9	9
AT5G28540.1	AT5G28540.1 | Symbols: BIP1 | heat shock protein 70 (Hsp 70) family protein | chr5:10540665-10543274 REVERSE LENGTH=669	585.85	3 (1,2)	9	9	1	9
AT5G38410.1	AT5G38410.1 | Symbols: | Ribulose bisphosphate carboxylase (small chain) family protein | chr5:15377501-15378306 REVERSE LENGTH=181	595.48	4 (2,2)	9	9	3	9
AT5G38430.1	AT5G38430.1 | Symbols: | Ribulose bisphosphate carboxylase (small chain) family protein | chr5:15384350-15385155 REVERSE LENGTH=181	578.57	1 (1,0)	9	9	3	9
AT5G42020.1	AT5G42020.1 | Symbols: BIP, BIP2 | Heat shock protein 70 (Hsp 70) family protein | chr5:16807697-16810480 REVERSE LENGTH=668	532.19	2 (1,1)	9	9	1	9
AT5G55920.1	AT5G55920.1 | Symbols: OLI2 | S-adenosyl-L-methionine-dependent methyltransferases superfamily protein | chr5:22645742-22649383 REVERSE LENGTH=682	426.3	1 (1,0)	9	9	7	9
AT5G66540.1	AT5G66540.1 | Symbols: | FUNCTIONS IN: molecular_function unknown; INVOLVED IN: rRNA processing; LOCATED IN: cytosol, nucleolus, nucleus; EXPRESSED IN: 22 plant structures; EXPRESSED DURING: 12 growth stages; CONTAINS InterPro DOMAIN/s: U3 small nu	477.29	1 (1,0)	9	10	10	10
ATCG00280.1	ATCG00280.1 | Symbols: PSBC | photosystem II reaction center protein C | chrC:33720-35141 FORWARD LENGTH=473	757.55	1 (1,0)	9	12	12	12
AT1G04410.1	AT1G04410.1 | Symbols: | Lactate/malate dehydrogenase family protein | chr1:1189418-1191267 REVERSE LENGTH=332	569.08	2 (1,1)	8	10	6	10
AT1G11860.1	AT1G11860.1 | Symbols: | Glycine cleavage T-protein family | chr1:4001801-4003245 FORWARD LENGTH=408	431.42	3 (3,0)	8	8	8	8
AT1G23310.1	AT1G23310.1 | Symbols: GGT1, AOAT1, GGAT1 | glutamate:glyoxylate aminotransferase | chr1:8268720-8271329 REVERSE LENGTH=481	410.23	6 (2,4)	8	8	8	8
AT1G25260.1	AT1G25260.1 | Symbols: | Ribosomal protein L10 family protein | chr1:8854163-8855766 REVERSE LENGTH=235	455.1	1 (1,0)	8	9	9	9
AT1G52930.1	AT1G52930.1 | Symbols: | Ribosomal RNA processing Brix domain protein | chr1:19711261-19713103 FORWARD LENGTH=320	420.01	2 (1,1)	8	9	9	9
AT1G60850.1	AT1G60850.1 | Symbols: ATRPAC42, AAC42 | DNA-directed RNA polymerase family protein | chr1:22398078-22400155 REVERSE LENGTH=375	404.09	3 (2,1)	8	8	8	8
AT1G61730.1	AT1G61730.1 | Symbols: | DNA-binding storekeeper protein-related transcriptional regulator | chr1:22793447-22794577 REVERSE LENGTH=376	515.71	1 (1,0)	8	9	9	9
AT1G67090.1	AT1G67090.1 | Symbols: RBCS1A | ribulose bisphosphate carboxylase small chain 1A | chr1:25048465-25049249 REVERSE LENGTH=180	570.79	2 (1,1)	8	8	5	8
AT2G05070.1	AT2G05070.1 | Symbols: LHCB2.2, LHCB2 | photosystem II light harvesting complex gene 2.2 | chr2:1799436-1800329 REVERSE LENGTH=265	656.51	3 (3,0)	8	10	5	10
AT2G07698.1	AT2G07698.1 | Symbols: | ATPase, F1 complex, alpha subunit protein | chr2:3361474-3364028 FORWARD LENGTH=777	508.05	2 (1,1)	8	9	7	9
AT2G34420.1	AT2G34420.1 | Symbols: LHB1B2, LHCB1.5 | photosystem II light harvesting complex gene B1B2 | chr2:14522716-14523513 REVERSE LENGTH=265	641.84	1 (1,0)	8	10	0	10
AT2G34430.1	AT2G34430.1 | Symbols: LHB1B1, LHCB1.4 | light-harvesting chlorophyll-protein complex II subunit B1 | chr2:14524818-14525618 FORWARD LENGTH=266	647.22	1 (1,0)	8	10	1	10
AT3G08580.1	AT3G08580.1 | Symbols: AAC1 | ADP/ATP carrier 1 | chr3:2605706-2607030 REVERSE LENGTH=381	418.34	3 (2,1)	8	8	6	8
AT3G09820.1	AT3G09820.1 | Symbols: ADK1, ATADK1 | adenosine kinase 1 | chr3:3012122-3014624 FORWARD LENGTH=344	438.65	3 (1,2)	8	8	8	8
AT3G10530.1	AT3G10530.1 | Symbols: | Transducin/WD40 repeat-like superfamily protein | chr3:3286277-3288670 FORWARD LENGTH=536	476.32	1 (1,0)	8	8	8	8
AT3G14210.1	AT3G14210.1 | Symbols: ESM1 | epithiospecifier modifier 1 | chr3:4729886-4731562 FORWARD LENGTH=392	588.99	1 (1,0)	8	11	11	11
AT3G25520.1	AT3G25520.1 | Symbols: ATL5, PGY3, OLI5, RPL5A | ribosomal protein L5 | chr3:9269573-9271327 REVERSE LENGTH=301	406.37	4 (1,3)	8	8	8	8
AT3G46780.1	AT3G46780.1 | Symbols: PTAC16 | plastid transcriptionally active 16 | chr3:17228766-17231021 FORWARD LENGTH=510	445.01	1 (1,0)	8	8	8	8
AT4G02770.1	AT4G02770.1 | Symbols: PSAD-1 | photosystem I subunit D-1 | chr4:1229247-1229873 REVERSE LENGTH=208	503.9	2 (1,1)	8	9	9	9
AT4G09000.1	AT4G09000.1 | Symbols: GRF1, GF14 CHI | general regulatory factor 1 | chr4:5775387-5777157 FORWARD LENGTH=267	504.75	14 (2,12)	8	10	3	10
AT5G15750.1	AT5G15750.1 | Symbols: | Alpha-L RNA-binding motif/Ribosomal protein S4 family protein | chr5:5141449-5142701 FORWARD LENGTH=182	467.35	1 (1,0)	8	10	10	10
AT5G22650.1	AT5G22650.1 | Symbols: HD2B, HDT02, HDT2, ATHD2B, HDA4, HD2, ATHD2 | histone deacetylase 2B | chr5:7534120-7536054 FORWARD LENGTH=306	470.5	2 (2,0)	8	8	8	8
AT5G23120.1	AT5G23120.1 | Symbols: HCF136 | photosystem II stability/assembly factor, chloroplast (HCF136) | chr5:7778154-7780463 FORWARD LENGTH=403	426.55	1 (1,0)	8	8	8	8
AT5G40200.1	AT5G40200.1 | Symbols: DegP9 | DegP protease 9 | chr5:16070402-16073101 FORWARD LENGTH=592	385.66	1 (1,0)	8	8	8	8
ATCG00020.1	ATCG00020.1 | Symbols: PSBA | photosystem II reaction center protein A | chrC:383-1444 REVERSE LENGTH=353	567.85	1 (1,0)	8	10	10	10
AT1G02500.1	AT1G02500.1 | Symbols: SAM1, SAM-1, MAT1, AtSAM1 | S-adenosylmethionine synthetase 1 | chr1:519037-520218 FORWARD LENGTH=393	450.11	4 (2,2)	7	8	1	8
AT1G02840.1	AT1G02840.1 | Symbols: SR1, ATSRP34, SRP34, SR34, At-SR34 | RNA-binding (RRM/RBD/RNP motifs) family protein | chr1:626918-629583 FORWARD LENGTH=303	334.15	5 (3,2)	7	7	7	7
AT1G07890.1	AT1G07890.1 | Symbols: APX1, MEE6, CS1, ATAPX1, ATAPX01 | ascorbate peroxidase 1 | chr1:2438005-2439435 FORWARD LENGTH=250	372.07	8 (8,0)	7	7	7	7
AT1G10630.1	AT1G10630.1 | Symbols: ATARFA1F, ARFA1F | ADP-ribosylation factor A1F | chr1:3513189-3514230 REVERSE LENGTH=181	554.3	10 (10,0)	7	9	9	9
AT1G23280.1	AT1G23280.1 | Symbols: | MAK16 protein-related | chr1:8260865-8262650 REVERSE LENGTH=303	447.33	1 (1,0)	7	8	8	8
AT1G29150.1	AT1G29150.1 | Symbols: ATS9, RPN6 | non-ATPase subunit 9 | chr1:10181240-10182499 FORWARD LENGTH=419	365.78	1 (1,0)	7	7	7	7
AT1G47250.1	AT1G47250.1 | Symbols: PAF2 | 20S proteasome alpha subunit F2 | chr1:17319220-17320900 FORWARD LENGTH=277	426.24	2 (2,0)	7	7	7	7
AT2G31610.1	AT2G31610.1 | Symbols: | Ribosomal protein S3 family protein | chr2:13450384-13451669 FORWARD LENGTH=250	315.54	3 (1,2)	7	7	7	7
AT2G36460.1	AT2G36460.1 | Symbols: | Aldolase superfamily protein | chr2:15296929-15298387 REVERSE LENGTH=358	335.45	4 (1,3)	7	7	2	7
AT2G42740.1	AT2G42740.1 | Symbols: RPL16A | ribosomal protein large subunit 16A | chr2:17791794-17792946 FORWARD LENGTH=182	434.67	5 (5,0)	7	8	8	8
AT2G44120.1	AT2G44120.1 | Symbols: | Ribosomal protein L30/L7 family protein | chr2:18249227-18250402 REVERSE LENGTH=242	314.8	2 (2,0)	7	7	1	7
AT2G47610.1	AT2G47610.1 | Symbols: | Ribosomal protein L7Ae/L30e/S12e/Gadd45 family protein | chr2:19529854-19531401 FORWARD LENGTH=257	327.15	1 (1,0)	7	7	2	7
AT3G08940.2	AT3G08940.2 | Symbols: LHCB4.2 | light harvesting complex photosystem II | chr3:2717717-2718665 FORWARD LENGTH=287	400.42	2 (1,1)	7	7	6	7
AT3G09720.1	AT3G09720.1 | Symbols: | P-loop containing nucleoside triphosphate hydrolases superfamily protein | chr3:2980483-2983268 REVERSE LENGTH=541	331.58	1 (1,0)	7	7	7	7
AT3G13230.1	AT3G13230.1 | Symbols: | RNA-binding KH domain-containing protein | chr3:4270423-4271070 FORWARD LENGTH=215	444.97	1 (1,0)	7	9	9	9
AT3G55440.1	AT3G55440.1 | Symbols: ATCTIMC, TPI, CYTOTPI | triosephosphate isomerase | chr3:20553794-20556078 FORWARD LENGTH=254	479.84	1 (1,0)	7	8	7	8
AT3G55620.1	AT3G55620.1 | Symbols: emb1624 | Translation initiation factor IF6 | chr3:20634581-20636312 FORWARD LENGTH=245	500.9	1 (1,0)	7	9	9	9
AT4G24280.1	AT4G24280.1 | Symbols: cpHsc70-1 | chloroplast heat shock protein 70-1 | chr4:12590094-12593437 FORWARD LENGTH=718	298.12	2 (1,1)	7	7	7	7
AT4G28450.1	AT4G28450.1 | Symbols: | nucleotide binding;protein binding | chr4:14061724-14064582 REVERSE LENGTH=452	457.45	1 (1,0)	7	8	8	8
AT5G04430.1	AT5G04430.1 | Symbols: BTR1, BTR1S | binding to TOMV RNA 1L (long form) | chr5:1250602-1253523 REVERSE LENGTH=313	440.51	2 (2,0)	7	8	8	8
AT5G08420.1	AT5G08420.1 | Symbols: | RNA-binding KH domain-containing protein | chr5:2713555-2716064 FORWARD LENGTH=391	387.95	1 (1,0)	7	7	7	7
AT5G16750.1	AT5G16750.1 | Symbols: TOZ | Transducin family protein / WD-40 repeat family protein | chr5:5504541-5509266 REVERSE LENGTH=876	327.13	1 (1,0)	7	7	7	7
AT5G17310.1	AT5G17310.1 | Symbols: UGP2, AtUGP2 | UDP-glucose pyrophosphorylase 2 | chr5:5696955-5699671 REVERSE LENGTH=390	343.16	2 (2,0)	7	7	1	7
AT5G20010.1	AT5G20010.1 | Symbols: RAN-1, RAN1, ATRAN1 | RAS-related nuclear protein-1 | chr5:6760364-6761747 FORWARD LENGTH=221	296.31	3 (3,0)	7	7	7	7
AT5G20290.1	AT5G20290.1 | Symbols: | Ribosomal protein S8e family protein | chr5:6851695-6853012 REVERSE LENGTH=222	340.44	2 (1,1)	7	7	7	7
AT5G56030.1	AT5G56030.1 | Symbols: HSP81-2, ERD8, HSP90.2, AtHsp90.2 | heat shock protein 81-2 | chr5:22686923-22689433 FORWARD LENGTH=699	402.77	5 (1,4)	7	7	7	7
ATCG00270.1	ATCG00270.1 | Symbols: PSBD | photosystem II reaction center protein D | chrC:32711-33772 FORWARD LENGTH=353	510.68	1 (1,0)	7	8	8	8
AT1G03360.1	AT1G03360.1 | Symbols: ATRRP4, RRP4 | ribosomal RNA processing 4 | chr1:824653-826179 FORWARD LENGTH=322	292.54	1 (1,0)	6	6	6	6
AT1G06430.1	AT1G06430.1 | Symbols: FTSH8 | FTSH protease 8 | chr1:1960214-1962525 REVERSE LENGTH=685	290.65	3 (1,2)	6	6	1	6
AT1G15820.1	AT1G15820.1 | Symbols: LHCB6, CP24 | light harvesting complex photosystem II subunit 6 | chr1:5446685-5447676 REVERSE LENGTH=258	334.16	1 (1,0)	6	6	6	6
AT1G31330.1	AT1G31330.1 | Symbols: PSAF | photosystem I subunit F | chr1:11215011-11215939 REVERSE LENGTH=221	338.08	1 (1,0)	6	6	6	6
AT1G65930.1	AT1G65930.1 | Symbols: cICDH | cytosolic NADP+-dependent isocitrate dehydrogenase | chr1:24539088-24541861 FORWARD LENGTH=410	340.01	3 (1,2)	6	6	6	6
AT1G78300.1	AT1G78300.1 | Symbols: GRF2, 14-3-3OMEGA, GF14 OMEGA | general regulatory factor 2 | chr1:29461883-29463052 FORWARD LENGTH=259	413.61	13 (1,12)	6	8	1	8
AT2G01250.1	AT2G01250.1 | Symbols: | Ribosomal protein L30/L7 family protein | chr2:132943-134264 REVERSE LENGTH=242	289.46	2 (1,1)	6	6	3	6
AT2G24270.1	AT2G24270.1 | Symbols: ALDH11A3 | aldehyde dehydrogenase 11A3 | chr2:10327325-10329601 REVERSE LENGTH=496	284.76	4 (4,0)	6	6	6	6
AT2G30950.1	AT2G30950.1 | Symbols: VAR2, FTSH2 | FtsH extracellular protease family | chr2:13174692-13177064 FORWARD LENGTH=695	292.12	1 (1,0)	6	6	1	6
AT2G37270.1	AT2G37270.1 | Symbols: ATRPS5B, RPS5B | ribosomal protein 5B | chr2:15647883-15649042 REVERSE LENGTH=207	369.39	2 (2,0)	6	8	1	8
AT2G39460.1	AT2G39460.1 | Symbols: ATRPL23A, RPL23A, RPL23AA | ribosomal protein L23AA | chr2:16475049-16475904 FORWARD LENGTH=154	408.71	5 (5,0)	6	7	7	7
AT3G11940.1	AT3G11940.1 | Symbols: ATRPS5A, AML1, RPS5A | ribosomal protein 5A | chr3:3778175-3779354 REVERSE LENGTH=207	369.39	2 (2,0)	6	8	1	8
AT3G13580.1	AT3G13580.1 | Symbols: | Ribosomal protein L30/L7 family protein | chr3:4433809-4435109 FORWARD LENGTH=244	307.58	3 (3,0)	6	6	1	6
AT3G13940.1	AT3G13940.1 | Symbols: | DNA binding;DNA-directed RNA polymerases | chr3:4600647-4602412 REVERSE LENGTH=442	510.49	1 (1,0)	6	7	7	7
AT3G16810.1	AT3G16810.1 | Symbols: APUM24, PUM24 | pumilio 24 | chr3:5723436-5727539 REVERSE LENGTH=641	254.33	1 (1,0)	6	6	6	6
AT3G23400.1	AT3G23400.1 | Symbols: FIB4 | Plastid-lipid associated protein PAP / fibrillin family protein | chr3:8376636-8378225 REVERSE LENGTH=284	278.83	1 (1,0)	6	6	6	6
AT3G24830.1	AT3G24830.1 | Symbols: | Ribosomal protein L13 family protein | chr3:9064613-9065871 FORWARD LENGTH=206	316.62	1 (1,0)	6	6	5	6
AT3G49430.1	AT3G49430.1 | Symbols: SRp34a, SR34a, At-SR34a | SER/ARG-rich protein 34A | chr3:18332668-18334829 FORWARD LENGTH=300	322.93	3 (3,0)	6	6	6	6
AT3G54050.1	AT3G54050.1 | Symbols: HCEF1 | high cyclic electron flow 1 | chr3:20016951-20018527 FORWARD LENGTH=417	341.34	2 (2,0)	6	6	6	6
AT3G58610.1	AT3G58610.1 | Symbols: | ketol-acid reductoisomerase | chr3:21671561-21674639 FORWARD LENGTH=591	374.99	3 (3,0)	6	6	6	6
AT3G60360.1	AT3G60360.1 | Symbols: EDA14, UTP11 | embryo sac development arrest 14 | chr3:22312477-22314002 REVERSE LENGTH=228	254.24	1 (1,0)	6	6	6	6
AT3G61620.1	AT3G61620.1 | Symbols: RRP41 | 3'-5'-exoribonuclease family protein | chr3:22801382-22802910 REVERSE LENGTH=241	325.84	2 (2,0)	6	7	7	7
AT3G62310.1	AT3G62310.1 | Symbols: | RNA helicase family protein | chr3:23057516-23060561 REVERSE LENGTH=726	339.84	2 (1,1)	6	6	6	6
AT3G62870.1	AT3G62870.1 | Symbols: | Ribosomal protein L7Ae/L30e/S12e/Gadd45 family protein | chr3:23242862-23244273 REVERSE LENGTH=256	312.41	1 (1,0)	6	6	1	6
AT4G00100.1	AT4G00100.1 | Symbols: ATRPS13A, RPS13, PFL2, RPS13A | ribosomal protein S13A | chr4:37172-38123 FORWARD LENGTH=151	292.24	2 (1,1)	6	6	6	6
AT4G13930.1	AT4G13930.1 | Symbols: SHM4 | serine hydroxymethyltransferase 4 | chr4:8048013-8050021 REVERSE LENGTH=471	292.41	1 (1,0)	6	6	6	6
AT4G15770.1	AT4G15770.1 | Symbols: | RNA binding | chr4:8978060-8978623 FORWARD LENGTH=187	315.81	1 (1,0)	6	7	7	7
AT4G24770.1	Encodes a chloroplast RNA-binding protein. A substrate of the type III effector HopU1 (mono-ADP-ribosyltransferase). Required for editing and stability of specific chloroplast mRNAs.	392.63	1 (1,0)	6	7	7	7
AT4G27090.1	AT4G27090.1 | Symbols: | Ribosomal protein L14 | chr4:13594104-13595187 REVERSE LENGTH=134	426.13	1 (1,0)	6	7	3	7
AT4G32720.1	AT4G32720.1 | Symbols: AtLa1, La1 | La protein 1 | chr4:15787313-15789683 FORWARD LENGTH=433	373.36	2 (2,0)	6	6	6	6
AT4G37090.1	AT4G37090.1 | Symbols: | unknown protein; FUNCTIONS IN: molecular_function unknown; INVOLVED IN: biological_process unknown; LOCATED IN: cellular_component unknown; EXPRESSED IN: 23 plant structures; EXPRESSED DURING: 13 growth stages; Has 30201 Bl	362.48	2 (1,1)	6	6	6	6
AT5G01530.1	AT5G01530.1 | Symbols: LHCB4.1 | light harvesting complex photosystem II | chr5:209084-210243 FORWARD LENGTH=290	379.86	1 (1,0)	6	6	5	6
AT5G04600.1	AT5G04600.1 | Symbols: | RNA-binding (RRM/RBD/RNP motifs) family protein | chr5:1323700-1325486 FORWARD LENGTH=222	331.77	1 (1,0)	6	6	6	6
AT5G06290.1	AT5G06290.1 | Symbols: 2-Cys Prx B, 2CPB | 2-cysteine peroxiredoxin B | chr5:1919380-1921211 FORWARD LENGTH=273	386.56	1 (1,0)	6	6	2	6
AT5G08280.1	AT5G08280.1 | Symbols: HEMC | hydroxymethylbilane synthase | chr5:2663763-2665596 REVERSE LENGTH=382	262.42	1 (1,0)	6	6	6	6
AT5G09660.1	AT5G09660.1 | Symbols: PMDH2 | peroxisomal NAD-malate dehydrogenase 2 | chr5:2993645-2995551 REVERSE LENGTH=354	405.69	5 (2,3)	6	6	6	6
AT5G23060.1	AT5G23060.1 | Symbols: CaS | calcium sensing receptor | chr5:7736760-7738412 REVERSE LENGTH=387	363.27	1 (1,0)	6	6	6	6
AT5G30510.1	AT5G30510.1 | Symbols: RPS1, ARRPS1 | ribosomal protein S1 | chr5:11619262-11621223 REVERSE LENGTH=416	296.82	1 (1,0)	6	6	6	6
AT5G38480.1	AT5G38480.1 | Symbols: GRF3, RCI1 | general regulatory factor 3 | chr5:15410277-15411285 FORWARD LENGTH=255	397.03	13 (2,11)	6	8	2	8
AT5G44020.1	AT5G44020.1 | Symbols: | HAD superfamily, subfamily IIIB acid phosphatase | chr5:17712433-17714046 FORWARD LENGTH=272	386.4	1 (1,0)	6	8	7	8
AT1G04690.1	AT1G04690.1 | Symbols: KAB1, KV-BETA1 | potassium channel beta subunit 1 | chr1:1313662-1315420 FORWARD LENGTH=328	151.32	1 (1,0)	5	5	5	5
AT1G06680.1	AT1G06680.1 | Symbols: PSBP-1, OEE2, PSII-P, OE23 | photosystem II subunit P-1 | chr1:2047940-2049186 FORWARD LENGTH=263	202.78	2 (2,0)	5	5	5	5
AT1G07660.1	AT1G07660.1 | Symbols: | Histone superfamily protein | chr1:2369212-2369523 FORWARD LENGTH=103	387.8	10 (9,1)	5	6	6	6
AT1G07840.1	AT1G07840.1 | Symbols: | Sas10/Utp3/C1D family | chr1:2424603-2426425 FORWARD LENGTH=312	216.43	3 (2,1)	5	5	5	5
AT1G15420.1	AT1G15420.1 | Symbols: | CONTAINS InterPro DOMAIN/s: Small-subunit processome, Utp12 (InterPro:IPR007148); Has 764 Blast hits to 656 proteins in 193 species: Archae - 0; Bacteria - 42; Metazoa - 237; Fungi - 154; Plants - 85; Viruses - 23; Other Eu	230.25	1 (1,0)	5	5	5	5
AT1G16030.1	AT1G16030.1 | Symbols: Hsp70b | heat shock protein 70B | chr1:5502386-5504326 REVERSE LENGTH=646	349.62	1 (1,0)	5	5	1	5
AT1G23190.1	AT1G23190.1 | Symbols: PGM3 | Phosphoglucomutase/phosphomannomutase family protein | chr1:8219946-8224186 FORWARD LENGTH=583	190.19	1 (1,0)	5	5	3	5
AT1G44575.1	AT1G44575.1 | Symbols: NPQ4, PSBS | Chlorophyll A-B binding family protein | chr1:16871768-16873194 FORWARD LENGTH=265	478.49	2 (2,0)	5	6	6	6
AT1G53240.1	AT1G53240.1 | Symbols: mMDH1 | Lactate/malate dehydrogenase family protein | chr1:19854966-19856802 REVERSE LENGTH=341	265.94	3 (1,2)	5	5	5	5
AT1G55150.1	AT1G55150.1 | Symbols: | DEA(D/H)-box RNA helicase family protein | chr1:20574634-20577141 FORWARD LENGTH=501	253.72	3 (1,2)	5	5	5	5
AT1G60080.1	AT1G60080.1 | Symbols: | 3'-5'-exoribonuclease family protein | chr1:22152605-22154339 REVERSE LENGTH=302	252.95	1 (1,0)	5	5	5	5
AT1G63160.1	AT1G63160.1 | Symbols: RFC2 | replication factor C 2 | chr1:23422068-23423771 REVERSE LENGTH=333	319.76	1 (1,0)	5	5	5	5
AT1G78900.1	AT1G78900.1 | Symbols: VHA-A | vacuolar ATP synthase subunit A | chr1:29660463-29664575 FORWARD LENGTH=623	244.83	2 (2,0)	5	5	5	5
AT2G24200.1	AT2G24200.1 | Symbols: | Cytosol aminopeptidase family protein | chr2:10287017-10289450 REVERSE LENGTH=520	274.67	5 (2,3)	5	5	5	5
AT2G25355.1	AT2G25355.1 | Symbols: | PNAS-3 related | chr2:10801391-10803591 FORWARD LENGTH=241	259.71	3 (2,1)	5	6	6	6
AT2G44510.1	AT2G44510.1 | Symbols: | CDK inhibitor P21 binding protein | chr2:18377411-18379030 FORWARD LENGTH=326	338.92	1 (1,0)	5	7	7	7
AT2G46230.1	AT2G46230.1 | Symbols: | PIN domain-like family protein | chr2:18984459-18985850 REVERSE LENGTH=196	266.77	2 (1,1)	5	5	3	5
AT3G02230.1	AT3G02230.1 | Symbols: RGP1, ATRGP1 | reversibly glycosylated polypeptide 1 | chr3:415463-417304 FORWARD LENGTH=357	216.37	2 (1,1)	5	5	2	5
AT3G02520.1	AT3G02520.1 | Symbols: GRF7, GF14 NU | general regulatory factor 7 | chr3:526800-527915 REVERSE LENGTH=265	354.97	12 (1,11)	5	7	0	7
AT3G03920.1	AT3G03920.1 | Symbols: | H/ACA ribonucleoprotein complex, subunit Gar1/Naf1 protein | chr3:1009123-1010379 REVERSE LENGTH=202	386.92	2 (1,1)	5	7	7	7
AT3G04790.1	AT3G04790.1 | Symbols: | Ribose 5-phosphate isomerase, type A protein | chr3:1313365-1314195 FORWARD LENGTH=276	244.68	1 (1,0)	5	5	5	5
AT3G11630.1	AT3G11630.1 | Symbols: | Thioredoxin superfamily protein | chr3:3672189-3673937 FORWARD LENGTH=266	352.03	1 (1,0)	5	5	1	5
AT3G16640.1	AT3G16640.1 | Symbols: TCTP | translationally controlled tumor protein | chr3:5669709-5670729 REVERSE LENGTH=168	237.94	1 (1,0)	5	5	5	5
AT3G22660.1	AT3G22660.1 | Symbols: | rRNA processing protein-related | chr3:8016237-8017118 REVERSE LENGTH=293	352.95	1 (1,0)	5	5	5	5
AT3G44750.1	AT3G44750.1 | Symbols: HD2A, ATHD2A, HDA3, HDT1 | histone deacetylase 3 | chr3:16298045-16299585 FORWARD LENGTH=245	315.51	2 (2,0)	5	5	5	5
AT3G47470.1	AT3G47470.1 | Symbols: LHCA4, CAB4 | light-harvesting chlorophyll-protein complex I subunit A4 | chr3:17493622-17494773 REVERSE LENGTH=251	294.61	1 (1,0)	5	5	5	5
AT3G56990.1	AT3G56990.1 | Symbols: EDA7 | embryo sac development arrest 7 | chr3:21088358-21091976 REVERSE LENGTH=711	298.74	1 (1,0)	5	6	6	6
AT3G57940.1	AT3G57940.1 | Symbols: | Domain of unknown function (DUF1726) ;Putative ATPase (DUF699) | chr3:21449560-21455834 FORWARD LENGTH=1028	317.18	2 (2,0)	5	6	1	6
AT3G63140.1	AT3G63140.1 | Symbols: CSP41A | chloroplast stem-loop binding protein of 41 kDa | chr3:23327006-23328620 REVERSE LENGTH=406	267.4	1 (1,0)	5	5	5	5
AT4G14880.1	AT4G14880.1 | Symbols: OASA1, OLD3, CYTACS1 | O-acetylserine (thiol) lyase (OAS-TL) isoform A1 | chr4:8518209-8520050 REVERSE LENGTH=322	288.8	6 (4,2)	5	5	5	5
AT4G18905.1	AT4G18905.1 | Symbols: | Transducin/WD40 repeat-like superfamily protein | chr4:10360234-10362991 FORWARD LENGTH=494	336.23	3 (2,1)	5	6	6	6
AT4G24820.1	AT4G24820.1 | Symbols: | 26S proteasome, regulatory subunit Rpn7;Proteasome component (PCI) domain | chr4:12790471-12792599 REVERSE LENGTH=387	208.6	2 (2,0)	5	5	5	5
AT4G31990.1	AT4G31990.1 | Symbols: ASP5, AAT3, ATAAT1 | aspartate aminotransferase 5 | chr4:15471074-15473521 REVERSE LENGTH=453	205.58	4 (4,0)	5	5	4	5
AT5G04280.1	AT5G04280.1 | Symbols: | RNA-binding (RRM/RBD/RNP motifs) family protein with retrovirus zinc finger-like domain | chr5:1192461-1195413 FORWARD LENGTH=310	241.9	1 (1,0)	5	5	5	5
AT5G06360.1	AT5G06360.1 | Symbols: | Ribosomal protein S8e family protein | chr5:1944835-1946512 FORWARD LENGTH=260	319.39	1 (1,0)	5	5	5	5
AT5G08180.1	AT5G08180.1 | Symbols: | Ribosomal protein L7Ae/L30e/S12e/Gadd45 family protein | chr5:2631843-2633374 REVERSE LENGTH=156	261.28	2 (2,0)	5	5	5	5
AT5G45620.1	AT5G45620.1 | Symbols: | Proteasome component (PCI) domain protein | chr5:18501590-18503868 FORWARD LENGTH=386	230.01	2 (1,1)	5	5	3	5
AT5G57120.1	AT5G57120.1 | Symbols: | FUNCTIONS IN: molecular_function unknown; INVOLVED IN: biological_process unknown; LOCATED IN: nucleolus; EXPRESSED IN: 21 plant structures; EXPRESSED DURING: 13 growth stages; CONTAINS InterPro DOMAIN/s: LisH dimerisation	253.26	1 (1,0)	5	5	5	5
AT5G60990.1	AT5G60990.1 | Symbols: | DEA(D/H)-box RNA helicase family protein | chr5:24546601-24549148 REVERSE LENGTH=456	329.79	1 (1,0)	5	5	5	5
AT5G61330.1	AT5G61330.1 | Symbols: | rRNA processing protein-related | chr5:24657287-24660103 REVERSE LENGTH=436	169.14	1 (1,0)	5	5	5	5
AT5G65900.1	AT5G65900.1 | Symbols: | DEA(D/H)-box RNA helicase family protein | chr5:26358328-26361244 FORWARD LENGTH=633	301.59	1 (1,0)	5	6	4	6
ATCG00130.1	ATCG00130.1 | Symbols: ATPF | ATPase, F0 complex, subunit B/B', bacterial/chloroplast | chrC:11529-12798 REVERSE LENGTH=184	292.33	1 (1,0)	5	5	5	5
ATCG00800.1	ATCG00800.1 | Symbols: | structural constituent of ribosome | chrC:82826-83482 REVERSE LENGTH=218	230.52	1 (1,0)	5	5	5	5
AT1G02930.1	AT1G02930.1 | Symbols: ATGSTF6, GST1, ERD11, ATGSTF3, GSTF6, ATGST1 | glutathione S-transferase 6 | chr1:661363-662191 REVERSE LENGTH=208	136.17	3 (2,1)	4	4	4	4
AT1G03475.1	AT1G03475.1 | Symbols: LIN2, HEMF1, ATCPO-I | Coproporphyrinogen III oxidase | chr1:869302-871175 REVERSE LENGTH=386	164.29	3 (1,2)	4	4	4	4
AT1G11840.1	AT1G11840.1 | Symbols: ATGLX1, GLX1 | glyoxalase I homolog | chr1:3996045-3997518 FORWARD LENGTH=283	246.04	6 (5,1)	4	4	3	4
AT1G13060.1	AT1G13060.1 | Symbols: PBE1 | 20S proteasome beta subunit E1 | chr1:4452641-4454663 FORWARD LENGTH=274	255.12	3 (1,2)	4	5	5	5
AT1G16080.1	AT1G16080.1 | Symbols: | unknown protein; LOCATED IN: apoplast, chloroplast stroma, chloroplast, chloroplast envelope; EXPRESSED IN: 23 plant structures; EXPRESSED DURING: 14 growth stages; Has 81 Blast hits to 81 proteins in 28 species: Archae - 0	153.18	1 (1,0)	4	4	4	4
AT1G18080.1	AT1G18080.1 | Symbols: ATARCA, RACK1A_AT, RACK1A | Transducin/WD40 repeat-like superfamily protein | chr1:6222325-6223901 FORWARD LENGTH=327	207.05	1 (1,0)	4	4	4	4
AT1G20620.1	AT1G20620.1 | Symbols: CAT3, SEN2, ATCAT3 | catalase 3 | chr1:7143142-7146193 FORWARD LENGTH=492	234.65	5 (2,3)	4	4	2	4
AT1G27400.1	AT1G27400.1 | Symbols: | Ribosomal protein L22p/L17e family protein | chr1:9515230-9516725 FORWARD LENGTH=176	194.5	3 (2,1)	4	4	4	4
AT1G27470.1	AT1G27470.1 | Symbols: | transducin family protein / WD-40 repeat family protein | chr1:9540368-9544218 REVERSE LENGTH=810	231.05	1 (1,0)	4	4	2	4
AT1G35720.1	AT1G35720.1 | Symbols: ANNAT1, OXY5, ATOXY5 | annexin 1 | chr1:13225304-13226939 FORWARD LENGTH=317	237.69	1 (1,0)	4	4	4	4
AT1G43670.1	AT1G43670.1 | Symbols: | Inositol monophosphatase family protein | chr1:16468184-16470347 FORWARD LENGTH=341	207.04	1 (1,0)	4	4	4	4
AT1G45000.1	AT1G45000.1 | Symbols: | AAA-type ATPase family protein | chr1:17009220-17011607 FORWARD LENGTH=399	225.88	7 (2,5)	4	4	3	4
AT1G47128.1	AT1G47128.1 | Symbols: RD21, RD21A | Granulin repeat cysteine protease family protein | chr1:17283139-17285609 REVERSE LENGTH=462	147.16	1 (1,0)	4	4	4	4
AT1G50250.1	AT1G50250.1 | Symbols: FTSH1 | FTSH protease 1 | chr1:18614398-18616930 REVERSE LENGTH=716	229.02	2 (2,0)	4	4	4	4
AT1G54780.1	AT1G54780.1 | Symbols: TLP18.3 | thylakoid lumen 18.3 kDa protein | chr1:20439533-20440953 FORWARD LENGTH=285	185.02	1 (1,0)	4	4	4	4
AT1G56450.1	AT1G56450.1 | Symbols: PBG1 | 20S proteasome beta subunit G1 | chr1:21141970-21144186 FORWARD LENGTH=246	225.95	1 (1,0)	4	4	4	4
AT1G63940.1	AT1G63940.1 | Symbols: MDAR6 | monodehydroascorbate reductase 6 | chr1:23730206-23733534 FORWARD LENGTH=486	226.2	4 (4,0)	4	4	4	4
AT1G64520.1	AT1G64520.1 | Symbols: RPN12a | regulatory particle non-ATPase 12A | chr1:23956459-23958120 FORWARD LENGTH=267	246.33	1 (1,0)	4	4	4	4
AT1G66260.1	AT1G66260.1 | Symbols: | RNA-binding (RRM/RBD/RNP motifs) family protein | chr1:24695895-24697883 REVERSE LENGTH=295	255.79	2 (2,0)	4	4	4	4
AT1G71695.1	AT1G71695.1 | Symbols: | Peroxidase superfamily protein | chr1:26964359-26966557 FORWARD LENGTH=358	234.33	1 (1,0)	4	4	4	4
AT1G76160.1	AT1G76160.1 | Symbols: sks5 | SKU5 similar 5 | chr1:28578211-28581020 REVERSE LENGTH=541	252.25	2 (1,1)	4	4	4	4
AT1G77030.1	AT1G77030.1 | Symbols: | hydrolases, acting on acid anhydrides, in phosphorus-containing anhydrides;ATP-dependent helicases;nucleic acid binding;ATP binding;RNA binding;helicases | chr1:28947887-28951526 REVERSE LENGTH=845	178.95	1 (1,0)	4	4	4	4
AT1G78370.1	AT1G78370.1 | Symbols: ATGSTU20, GSTU20 | glutathione S-transferase TAU 20 | chr1:29484428-29485204 REVERSE LENGTH=217	193.7	1 (1,0)	4	4	4	4
AT1G79150.1	AT1G79150.1 | Symbols: | binding | chr1:29772716-29777874 REVERSE LENGTH=830	152.17	1 (1,0)	4	4	4	4
AT2G18510.1	AT2G18510.1 | Symbols: emb2444 | RNA-binding (RRM/RBD/RNP motifs) family protein | chr2:8031554-8033517 REVERSE LENGTH=363	197.44	1 (1,0)	4	4	4	4
AT2G20450.1	AT2G20450.1 | Symbols: | Ribosomal protein L14 | chr2:8813923-8815071 FORWARD LENGTH=134	365.32	1 (1,0)	4	5	1	5
AT2G21170.1	AT2G21170.1 | Symbols: TIM, PDTPI | triosephosphate isomerase | chr2:9071047-9073106 REVERSE LENGTH=315	184.62	2 (1,1)	4	4	3	4
AT2G27020.1	AT2G27020.1 | Symbols: PAG1 | 20S proteasome alpha subunit G1 | chr2:11528515-11530858 REVERSE LENGTH=249	171.5	1 (1,0)	4	4	4	4
AT2G27840.1	AT2G27840.1 | Symbols: HDT4, HDA13, HDT04 | histone deacetylase-related / HD-related | chr2:11862085-11863707 FORWARD LENGTH=203	427.19	2 (1,1)	4	6	6	6
AT2G30870.1	AT2G30870.1 | Symbols: ATGSTF10, ERD13, ATGSTF4, GSTF10 | glutathione S-transferase PHI 10 | chr2:13141490-13142392 FORWARD LENGTH=215	212.47	1 (1,0)	4	4	4	4
AT2G33730.1	AT2G33730.1 | Symbols: | P-loop containing nucleoside triphosphate hydrolases superfamily protein | chr2:14265679-14267880 REVERSE LENGTH=733	174.23	1 (1,0)	4	4	4	4
AT2G36160.1	AT2G36160.1 | Symbols: | Ribosomal protein S11 family protein | chr2:15169925-15171159 FORWARD LENGTH=150	327.31	2 (1,1)	4	5	1	5
AT2G37190.1	AT2G37190.1 | Symbols: | Ribosomal protein L11 family protein | chr2:15619559-15620059 REVERSE LENGTH=166	237.79	3 (3,0)	4	4	4	4
AT2G37220.1	AT2G37220.1 | Symbols: | RNA-binding (RRM/RBD/RNP motifs) family protein | chr2:15634980-15636331 REVERSE LENGTH=289	339.84	1 (1,0)	4	4	4	4
AT2G37660.1	AT2G37660.1 | Symbols: | NAD(P)-binding Rossmann-fold superfamily protein | chr2:15795481-15796977 REVERSE LENGTH=325	182.57	1 (1,0)	4	4	4	4
AT2G40100.1	AT2G40100.1 | Symbols: LHCB4.3 | light harvesting complex photosystem II | chr2:16745884-16747190 FORWARD LENGTH=276	142.84	2 (1,1)	4	4	3	4
AT2G41530.1	AT2G41530.1 | Symbols: ATSFGH, SFGH | S-formylglutathione hydrolase | chr2:17323656-17325430 REVERSE LENGTH=284	178.33	1 (1,0)	4	4	4	4
AT2G43030.1	AT2G43030.1 | Symbols: | Ribosomal protein L3 family protein | chr2:17894898-17895713 FORWARD LENGTH=271	244.64	1 (1,0)	4	4	4	4
AT3G04840.1	AT3G04840.1 | Symbols: | Ribosomal protein S3Ae | chr3:1329751-1331418 FORWARD LENGTH=262	177.44	2 (1,1)	4	4	4	4
AT3G06720.1	AT3G06720.1 | Symbols: AT-IMP, ATKAP ALPHA, AIMP ALPHA, IMPA-1, IMPA1 | importin alpha isoform 1 | chr3:2120559-2123555 FORWARD LENGTH=532	247.6	3 (2,1)	4	4	1	4
AT3G07750.1	AT3G07750.1 | Symbols: | 3'-5'-exoribonuclease family protein | chr3:2473486-2475218 FORWARD LENGTH=286	227.22	2 (2,0)	4	4	4	4
AT3G08900.1	AT3G08900.1 | Symbols: RGP3, RGP | reversibly glycosylated polypeptide 3 | chr3:2708347-2709714 REVERSE LENGTH=362	152.11	1 (1,0)	4	4	1	4
AT3G11510.1	AT3G11510.1 | Symbols: | Ribosomal protein S11 family protein | chr3:3623757-3624866 REVERSE LENGTH=150	306.71	2 (1,1)	4	5	1	5
AT3G18520.1	AT3G18520.1 | Symbols: HDA15, ATHDA15 | histone deacetylase 15 | chr3:6361605-6365367 FORWARD LENGTH=552	234.5	2 (1,1)	4	4	4	4
AT3G22230.1	AT3G22230.1 | Symbols: | Ribosomal L27e protein family | chr3:7844136-7844543 REVERSE LENGTH=135	192.26	2 (1,1)	4	4	1	4
AT3G25530.1	AT3G25530.1 | Symbols: GHBDH, ATGHBDH, GLYR1, GR1 | glyoxylate reductase 1 | chr3:9271949-9273514 REVERSE LENGTH=289	199.82	2 (1,1)	4	4	4	4
AT3G26420.1	AT3G26420.1 | Symbols: ATRZ-1A | RNA-binding (RRM/RBD/RNP motifs) family protein with retrovirus zinc finger-like domain | chr3:9671953-9673055 FORWARD LENGTH=245	185.96	1 (1,0)	4	4	4	4
AT3G44320.1	AT3G44320.1 | Symbols: NIT3, AtNIT3 | nitrilase 3 | chr3:15993419-15995493 FORWARD LENGTH=346	257.72	2 (1,1)	4	4	2	4
AT3G48730.1	AT3G48730.1 | Symbols: GSA2 | glutamate-1-semialdehyde 2,1-aminomutase 2 | chr3:18049697-18051550 FORWARD LENGTH=472	198.67	1 (1,0)	4	4	2	4
AT3G48870.1	AT3G48870.1 | Symbols: ATCLPC, ATHSP93-III, HSP93-III | Clp ATPase | chr3:18122363-18126008 REVERSE LENGTH=952	182.95	4 (3,1)	4	4	3	4
AT3G49910.1	AT3G49910.1 | Symbols: | Translation protein SH3-like family protein | chr3:18504311-18504751 FORWARD LENGTH=146	236.2	1 (1,0)	4	5	5	5
AT3G51260.1	AT3G51260.1 | Symbols: PAD1 | 20S proteasome alpha subunit PAD1 | chr3:19031086-19032746 FORWARD LENGTH=250	242.87	3 (1,2)	4	4	4	4
AT3G58660.1	AT3G58660.1 | Symbols: | Ribosomal protein L1p/L10e family | chr3:21701574-21702914 FORWARD LENGTH=446	209.07	1 (1,0)	4	4	4	4
AT3G62030.1	AT3G62030.1 | Symbols: ROC4 | rotamase CYP 4 | chr3:22973708-22975139 FORWARD LENGTH=260	279.4	3 (3,0)	4	6	6	6
AT4G01310.1	AT4G01310.1 | Symbols: | Ribosomal L5P family protein | chr4:544166-545480 REVERSE LENGTH=262	226.03	1 (1,0)	4	4	4	4
AT4G02520.1	AT4G02520.1 | Symbols: ATGSTF2, ATPM24.1, ATPM24, GST2, GSTF2 | glutathione S-transferase PHI 2 | chr4:1110673-1111531 REVERSE LENGTH=212	192.13	3 (1,2)	4	4	4	4
AT4G12800.1	AT4G12800.1 | Symbols: PSAL | photosystem I subunit l | chr4:7521469-7522493 FORWARD LENGTH=219	193.38	1 (1,0)	4	4	4	4
AT4G15000.1	AT4G15000.1 | Symbols: | Ribosomal L27e protein family | chr4:8571896-8572303 FORWARD LENGTH=135	197.96	3 (2,1)	4	4	1	4
AT4G16630.1	AT4G16630.1 | Symbols: | DEA(D/H)-box RNA helicase family protein | chr4:9362176-9366449 REVERSE LENGTH=789	193.33	1 (1,0)	4	4	4	4
AT4G20890.1	AT4G20890.1 | Symbols: TUB9 | tubulin beta-9 chain | chr4:11182218-11183840 FORWARD LENGTH=444	220.42	10 (2,8)	4	4	4	4
AT4G26530.1	AT4G26530.1 | Symbols: | Aldolase superfamily protein | chr4:13391566-13392937 FORWARD LENGTH=358	233.57	2 (2,0)	4	4	3	4
AT4G30530.1	AT4G30530.1 | Symbols: | Class I glutamine amidotransferase-like superfamily protein | chr4:14920605-14922286 FORWARD LENGTH=250	167.72	2 (1,1)	4	4	4	4
AT4G31300.1	AT4G31300.1 | Symbols: PBA1 | N-terminal nucleophile aminohydrolases (Ntn hydrolases) superfamily protein | chr4:15188927-15190935 FORWARD LENGTH=233	217.13	3 (3,0)	4	4	4	4
AT4G35090.1	AT4G35090.1 | Symbols: CAT2 | catalase 2 | chr4:16700937-16703215 REVERSE LENGTH=492	227.8	3 (2,1)	4	4	2	4
AT5G09650.1	AT5G09650.1 | Symbols: AtPPa6, PPa6 | pyrophosphorylase 6 | chr5:2991331-2993117 REVERSE LENGTH=300	230.37	1 (1,0)	4	4	4	4
AT5G19550.1	AT5G19550.1 | Symbols: ASP2, AAT2 | aspartate aminotransferase 2 | chr5:6598201-6601597 FORWARD LENGTH=405	207.16	1 (1,0)	4	4	3	4
AT5G20720.1	AT5G20720.1 | Symbols: CPN20, CPN10, CHCPN10, ATCPN21, CPN21 | chaperonin 20 | chr5:7015015-7016354 FORWARD LENGTH=253	189.89	3 (3,0)	4	4	4	4
AT5G30495.1	AT5G30495.1 | Symbols: | Fcf2 pre-rRNA processing protein | chr5:11380190-11381391 FORWARD LENGTH=196	226.88	3 (2,1)	4	4	4	4
AT5G40490.1	AT5G40490.1 | Symbols: | RNA-binding (RRM/RBD/RNP motifs) family protein | chr5:16225483-16227423 FORWARD LENGTH=423	158.12	1 (1,0)	4	4	4	4
AT5G43330.1	AT5G43330.1 | Symbols: | Lactate/malate dehydrogenase family protein | chr5:17390552-17392449 FORWARD LENGTH=332	359.93	2 (1,1)	4	6	2	6
AT5G54270.1	AT5G54270.1 | Symbols: LHCB3, LHCB3*1 | light-harvesting chlorophyll B-binding protein 3 | chr5:22038424-22039383 FORWARD LENGTH=265	413.57	1 (1,0)	4	6	4	6
AT5G67240.1	AT5G67240.1 | Symbols: SDN3 | small RNA degrading nuclease 3 | chr5:26824454-26828098 REVERSE LENGTH=782	237.53	2 (1,1)	4	4	4	4
ATCG00720.1	ATCG00720.1 | Symbols: PETB | photosynthetic electron transfer B | chrC:74841-76292 FORWARD LENGTH=215	281.96	1 (1,0)	4	4	4	4
AT1G04040.1	AT1G04040.1 | Symbols: | HAD superfamily, subfamily IIIB acid phosphatase | chr1:1042564-1043819 REVERSE LENGTH=271	138.62	1 (1,0)	3	3	2	3
AT1G04080.1	AT1G04080.1 | Symbols: PRP39 | Tetratricopeptide repeat (TPR)-like superfamily protein | chr1:1051803-1056550 FORWARD LENGTH=768	148.58	3 (3,0)	3	3	3	3
AT1G04510.1	AT1G04510.1 | Symbols: MAC3A | MOS4-associated complex 3A | chr1:1226749-1230592 FORWARD LENGTH=523	157.3	2 (2,0)	3	3	3	3
AT1G06220.1	AT1G06220.1 | Symbols: MEE5, CLO, GFA1 | Ribosomal protein S5/Elongation factor G/III/V family protein | chr1:1900524-1904583 FORWARD LENGTH=987	156.2	3 (2,1)	3	3	3	3
AT1G09200.1	AT1G09200.1 | Symbols: | Histone superfamily protein | chr1:2971722-2972132 REVERSE LENGTH=136	109.37	7 (5,2)	3	3	0	3
AT1G16280.1	AT1G16280.1 | Symbols: RH36, AtRH36, SWA3 | RNA helicase 36 | chr1:5568482-5570487 REVERSE LENGTH=491	171.83	1 (1,0)	3	3	3	3
AT1G20260.1	AT1G20260.1 | Symbols: | ATPase, V1 complex, subunit B protein | chr1:7016971-7020290 FORWARD LENGTH=487	173.68	7 (7,0)	3	3	3	3
AT1G22300.1	AT1G22300.1 | Symbols: GRF10, 14-3-3EPSILON, GF14 EPSILON | general regulatory factor 10 | chr1:7879146-7881103 REVERSE LENGTH=254	186.4	6 (3,3)	3	4	2	4
AT1G23740.1	AT1G23740.1 | Symbols: | Oxidoreductase, zinc-binding dehydrogenase family protein | chr1:8398245-8399656 REVERSE LENGTH=386	87.41	1 (1,0)	3	3	3	3
AT1G24020.1	AT1G24020.1 | Symbols: MLP423 | MLP-like protein 423 | chr1:8500653-8501458 REVERSE LENGTH=155	136.41	2 (2,0)	3	3	3	3
AT1G26370.1	AT1G26370.1 | Symbols: | RNA helicase family protein | chr1:9122030-9125368 REVERSE LENGTH=717	131.88	1 (1,0)	3	3	3	3
AT1G26530.1	AT1G26530.1 | Symbols: | PIN domain-like family protein | chr1:9165890-9167298 FORWARD LENGTH=178	195.15	2 (1,1)	3	3	1	3
AT1G27450.1	AT1G27450.1 | Symbols: APT1, ATAPT1 | adenine phosphoribosyl transferase 1 | chr1:9532042-9533807 FORWARD LENGTH=243	159.65	4 (3,1)	3	3	3	3
AT1G29320.1	AT1G29320.1 | Symbols: | Transducin/WD40 repeat-like superfamily protein | chr1:10255355-10258238 FORWARD LENGTH=468	109.93	1 (1,0)	3	3	3	3
AT1G31970.1	AT1G31970.1 | Symbols: STRS1 | DEA(D/H)-box RNA helicase family protein | chr1:11479921-11482707 FORWARD LENGTH=537	162.74	1 (1,0)	3	3	3	3
AT1G50920.1	AT1G50920.1 | Symbols: | Nucleolar GTP-binding protein | chr1:18870555-18872570 FORWARD LENGTH=671	139.62	1 (1,0)	3	3	3	3
AT1G56340.1	AT1G56340.1 | Symbols: CRT1, CRT1a, AtCRT1a | calreticulin 1a | chr1:21090059-21092630 REVERSE LENGTH=425	135.35	3 (2,1)	3	3	3	3
AT1G57720.1	AT1G57720.1 | Symbols: | Translation elongation factor EF1B, gamma chain | chr1:21377873-21380114 FORWARD LENGTH=413	134.79	4 (2,2)	3	3	3	3
AT1G70730.1	AT1G70730.1 | Symbols: PGM2 | Phosphoglucomutase/phosphomannomutase family protein | chr1:26669020-26672726 REVERSE LENGTH=585	120.81	3 (3,0)	3	3	1	3
AT1G72370.1	AT1G72370.1 | Symbols: P40, AP40, RP40, RPSAA | 40s ribosomal protein SA | chr1:27243148-27244842 REVERSE LENGTH=298	157.01	4 (2,2)	3	3	3	3
AT1G72440.1	AT1G72440.1 | Symbols: EDA25, SWA2 | CCAAT-binding factor | chr1:27268325-27273596 REVERSE LENGTH=1043	223.46	1 (1,0)	3	3	3	3
AT1G74560.1	AT1G74560.1 | Symbols: NRP1 | NAP1-related protein 1 | chr1:28017815-28019900 REVERSE LENGTH=256	168.2	4 (3,1)	3	3	3	3
AT1G78380.1	AT1G78380.1 | Symbols: ATGSTU19, GST8, GSTU19 | glutathione S-transferase TAU 19 | chr1:29486659-29487819 REVERSE LENGTH=219	124.55	1 (1,0)	3	3	3	3
AT1G80380.2	AT1G80380.2 | Symbols: | P-loop containing nucleoside triphosphate hydrolases superfamily protein | chr1:30217332-30219784 FORWARD LENGTH=456	137.78	4 (3,1)	3	3	3	3
AT2G18220.1	AT2G18220.1 | Symbols: | Noc2p family | chr2:7928254-7931851 FORWARD LENGTH=764	167.43	1 (1,0)	3	3	3	3
AT2G20140.1	AT2G20140.1 | Symbols: | AAA-type ATPase family protein | chr2:8692736-8694837 FORWARD LENGTH=443	118.28	2 (2,0)	3	3	3	3
AT2G20490.1	AT2G20490.1 | Symbols: NOP10, EDA27 | nucleolar RNA-binding Nop10p family protein | chr2:8831897-8832723 FORWARD LENGTH=64	178.07	2 (2,0)	3	3	3	3
AT2G20580.1	AT2G20580.1 | Symbols: RPN1A, ATRPN1A | 26S proteasome regulatory subunit S2 1A | chr2:8859211-8864699 FORWARD LENGTH=891	152.78	2 (1,1)	3	3	3	3
AT2G21660.1	AT2G21660.1 | Symbols: ATGRP7, CCR2, GR-RBP7, GRP7 | cold, circadian rhythm, and rna binding 2 | chr2:9265477-9266316 REVERSE LENGTH=176	179.83	2 (2,0)	3	3	2	3
AT2G25970.1	AT2G25970.1 | Symbols: | KH domain-containing protein | chr2:11071844-11075604 REVERSE LENGTH=632	137.18	1 (1,0)	3	3	3	3
AT2G27530.1	AT2G27530.1 | Symbols: PGY1 | Ribosomal protein L1p/L10e family | chr2:11763443-11764570 REVERSE LENGTH=216	140.78	2 (2,0)	3	3	2	3
AT2G28760.1	AT2G28760.1 | Symbols: UXS6 | UDP-XYL synthase 6 | chr2:12336469-12338642 REVERSE LENGTH=343	158.07	15 (7,8)	3	3	3	3
AT2G30260.1	AT2G30260.1 | Symbols: U2B'' | U2 small nuclear ribonucleoprotein B | chr2:12905557-12907434 REVERSE LENGTH=232	164.35	1 (1,0)	3	4	4	4
AT2G30860.1	AT2G30860.1 | Symbols: ATGSTF9, GLUTTR, ATGSTF7, GSTF9 | glutathione S-transferase PHI 9 | chr2:13139132-13140057 FORWARD LENGTH=215	110.88	2 (2,0)	3	3	3	3
AT2G33340.1	AT2G33340.1 | Symbols: MAC3B | MOS4-associated complex 3B | chr2:14126584-14131000 REVERSE LENGTH=525	145.65	3 (2,1)	3	3	3	3
AT2G33800.1	AT2G33800.1 | Symbols: | Ribosomal protein S5 family protein | chr2:14300925-14302352 REVERSE LENGTH=303	176.05	1 (1,0)	3	3	3	3
AT2G34750.1	AT2G34750.1 | Symbols: | RNA polymerase I specific transcription initiation factor RRN3 protein | chr2:14660449-14663792 REVERSE LENGTH=613	112.9	1 (1,0)	3	3	3	3
AT2G40010.1	AT2G40010.1 | Symbols: | Ribosomal protein L10 family protein | chr2:16708578-16710448 REVERSE LENGTH=317	132.95	4 (4,0)	3	3	3	3
AT2G40490.1	AT2G40490.1 | Symbols: HEME2 | Uroporphyrinogen decarboxylase | chr2:16912961-16914988 FORWARD LENGTH=394	126.08	1 (1,0)	3	3	3	3
AT2G42590.1	AT2G42590.1 | Symbols: GRF9, GF14 MU | general regulatory factor 9 | chr2:17732118-17733775 REVERSE LENGTH=263	229.64	6 (3,3)	3	4	2	4
AT2G43750.1	AT2G43750.1 | Symbols: OASB, ACS1, CPACS1, ATCS-B | O-acetylserine (thiol) lyase B | chr2:18129604-18132322 REVERSE LENGTH=392	219.11	2 (2,0)	3	3	3	3
AT2G44860.1	AT2G44860.1 | Symbols: | Ribosomal protein L24e family protein | chr2:18501034-18502128 REVERSE LENGTH=159	111.43	2 (2,0)	3	3	3	3
AT2G47420.1	AT2G47420.1 | Symbols: | Ribosomal RNA adenine dimethylase family protein | chr2:19457574-19458777 FORWARD LENGTH=353	117.63	1 (1,0)	3	3	3	3
AT3G01160.1	AT3G01160.1 | Symbols: | FUNCTIONS IN: molecular_function unknown; INVOLVED IN: biological_process unknown; LOCATED IN: cytosol, nucleus; EXPRESSED IN: 22 plant structures; EXPRESSED DURING: 13 growth stages; CONTAINS InterPro DOMAIN/s: NUC153 (Int	169.11	1 (1,0)	3	3	3	3
AT3G01480.1	AT3G01480.1 | Symbols: CYP38, ATCYP38 | cyclophilin 38 | chr3:188569-190674 FORWARD LENGTH=437	98.94	2 (1,1)	3	3	3	3
AT3G14310.1	AT3G14310.1 | Symbols: ATPME3, PME3 | pectin methylesterase 3 | chr3:4772214-4775095 REVERSE LENGTH=592	140.68	1 (1,0)	3	3	3	3
AT3G15010.1	AT3G15010.1 | Symbols: | RNA-binding (RRM/RBD/RNP motifs) family protein | chr3:5052844-5054058 FORWARD LENGTH=404	131.21	2 (2,0)	3	3	3	3
AT3G18990.1	AT3G18990.1 | Symbols: VRN1, REM39 | AP2/B3-like transcriptional factor family protein | chr3:6549077-6551568 REVERSE LENGTH=341	106.43	1 (1,0)	3	3	2	3
AT3G22110.1	AT3G22110.1 | Symbols: PAC1 | 20S proteasome alpha subunit C1 | chr3:7792819-7793571 REVERSE LENGTH=250	197.19	1 (1,0)	3	3	3	3
AT3G25770.1	AT3G25770.1 | Symbols: AOC2 | allene oxide cyclase 2 | chr3:9406975-9407839 FORWARD LENGTH=253	146	2 (1,1)	3	3	3	3
AT3G48420.1	AT3G48420.1 | Symbols: | Haloacid dehalogenase-like hydrolase (HAD) superfamily protein | chr3:17929743-17931551 FORWARD LENGTH=319	107.09	1 (1,0)	3	3	3	3
AT3G49010.1	AT3G49010.1 | Symbols: ATBBC1, BBC1, RSU2 | breast basic conserved 1 | chr3:18166971-18168047 REVERSE LENGTH=206	146.97	7 (4,3)	3	3	3	3
AT3G53460.1	AT3G53460.1 | Symbols: CP29 | chloroplast RNA-binding protein 29 | chr3:19819738-19821423 REVERSE LENGTH=342	176.5	4 (4,0)	3	3	3	3
AT3G60820.1	AT3G60820.1 | Symbols: PBF1 | N-terminal nucleophile aminohydrolases (Ntn hydrolases) superfamily protein | chr3:22472038-22473809 REVERSE LENGTH=223	139.61	3 (3,0)	3	3	3	3
AT4G02840.1	AT4G02840.1 | Symbols: | Small nuclear ribonucleoprotein family protein | chr4:1264726-1266253 FORWARD LENGTH=116	186.39	4 (2,2)	3	3	3	3
AT4G02930.1	AT4G02930.1 | Symbols: | GTP binding Elongation factor Tu family protein | chr4:1295751-1298354 REVERSE LENGTH=454	135.68	1 (1,0)	3	3	2	3
AT4G03280.1	AT4G03280.1 | Symbols: PETC, PGR1 | photosynthetic electron transfer C | chr4:1440314-1441717 FORWARD LENGTH=229	214.68	2 (2,0)	3	3	3	3
AT4G09320.1	AT4G09320.1 | Symbols: NDPK1 | Nucleoside diphosphate kinase family protein | chr4:5923424-5924366 FORWARD LENGTH=169	129.45	1 (1,0)	3	3	3	3
AT4G12600.1	AT4G12600.1 | Symbols: | Ribosomal protein L7Ae/L30e/S12e/Gadd45 family protein | chr4:7453296-7454208 FORWARD LENGTH=128	211.23	3 (1,2)	3	3	1	3
AT4G18465.1	AT4G18465.1 | Symbols: | RNA helicase family protein | chr4:10197056-10201611 FORWARD LENGTH=695	109.66	1 (1,0)	3	3	3	3
AT4G19006.1	AT4G19006.1 | Symbols: | Proteasome component (PCI) domain protein | chr4:10409349-10411347 REVERSE LENGTH=386	135.37	1 (1,0)	3	3	1	3
AT4G19410.1	AT4G19410.1 | Symbols: | Pectinacetylesterase family protein | chr4:10582188-10584766 REVERSE LENGTH=391	121.5	4 (2,2)	3	3	3	3
AT4G20440.1	AT4G20440.1 | Symbols: smB | small nuclear ribonucleoprotein associated protein B | chr4:11022843-11023616 REVERSE LENGTH=257	222.83	6 (6,0)	3	4	4	4
AT4G25550.1	AT4G25550.1 | Symbols: | Cleavage/polyadenylation specificity factor, 25kDa subunit | chr4:13048519-13050873 FORWARD LENGTH=200	119.68	1 (1,0)	3	3	3	3
AT4G25730.1	AT4G25730.1 | Symbols: | FtsJ-like methyltransferase family protein | chr4:13102906-13106718 REVERSE LENGTH=821	166.99	1 (1,0)	3	3	3	3
AT4G26600.1	AT4G26600.1 | Symbols: | S-adenosyl-L-methionine-dependent methyltransferases superfamily protein | chr4:13419629-13423418 FORWARD LENGTH=671	122.23	1 (1,0)	3	3	1	3
AT4G27440.1	AT4G27440.1 | Symbols: PORB | protochlorophyllide oxidoreductase B | chr4:13725648-13727107 FORWARD LENGTH=401	131.95	5 (2,3)	3	3	3	3
AT4G39260.1	AT4G39260.1 | Symbols: CCR1, ATGRP8, GR-RBP8, GRP8 | cold, circadian rhythm, and RNA binding 1 | chr4:18274166-18274958 REVERSE LENGTH=169	148.55	4 (3,1)	3	3	2	3
AT4G39680.1	AT4G39680.1 | Symbols: | SAP domain-containing protein | chr4:18414604-18416938 REVERSE LENGTH=633	132.32	2 (2,0)	3	3	3	3
AT4G40030.1	AT4G40030.1 | Symbols: | Histone superfamily protein | chr4:18555840-18556417 REVERSE LENGTH=136	99.05	7 (6,1)	3	3	1	3
AT5G05210.1	AT5G05210.1 | Symbols: | Surfeit locus protein 6 | chr5:1548198-1549534 FORWARD LENGTH=386	134.89	2 (2,0)	3	3	3	3
AT5G09900.1	AT5G09900.1 | Symbols: EMB2107, RPN5A, MSA | 26S proteasome regulatory subunit, putative (RPN5) | chr5:3089462-3092434 REVERSE LENGTH=442	142.03	5 (5,0)	3	3	3	3
AT5G11010.1	AT5G11010.1 | Symbols: | Pre-mRNA cleavage complex II protein family | chr5:3484176-3485831 FORWARD LENGTH=318	156.46	3 (3,0)	3	3	3	3
AT5G11600.1	AT5G11600.1 | Symbols: | unknown protein; FUNCTIONS IN: molecular_function unknown; INVOLVED IN: biological_process unknown; LOCATED IN: chloroplast; EXPRESSED IN: 20 plant structures; EXPRESSED DURING: 11 growth stages; BEST Arabidopsis thaliana p	139.81	1 (1,0)	3	3	3	3
AT5G13490.1	AT5G13490.1 | Symbols: AAC2 | ADP/ATP carrier 2 | chr5:4336034-4337379 FORWARD LENGTH=385	171.42	2 (2,0)	3	3	1	3
AT5G15200.1	AT5G15200.1 | Symbols: | Ribosomal protein S4 | chr5:4935124-4936334 REVERSE LENGTH=198	118.6	3 (1,2)	3	3	3	3
AT5G20160.1	AT5G20160.1 | Symbols: | Ribosomal protein L7Ae/L30e/S12e/Gadd45 family protein | chr5:6804075-6805102 REVERSE LENGTH=128	177.04	4 (2,2)	3	3	1	3
AT5G22880.1	AT5G22880.1 | Symbols: H2B, HTB2 | histone B2 | chr5:7652130-7652567 REVERSE LENGTH=145	267.1	9 (1,8)	3	4	4	4
AT5G26210.1	AT5G26210.1 | Symbols: AL4 | alfin-like 4 | chr5:9158566-9160221 REVERSE LENGTH=255	149.58	2 (1,1)	3	3	3	3
AT5G27850.1	AT5G27850.1 | Symbols: | Ribosomal protein L18e/L15 superfamily protein | chr5:9873169-9874297 FORWARD LENGTH=187	222.35	2 (1,1)	3	3	3	3
AT5G35590.1	AT5G35590.1 | Symbols: PAA1 | proteasome alpha subunit A1 | chr5:13765417-13767768 REVERSE LENGTH=246	138.2	3 (1,2)	3	3	3	3
AT5G38720.1	AT5G38720.1 | Symbols: | unknown protein; Has 13419 Blast hits to 9093 proteins in 698 species: Archae - 38; Bacteria - 1038; Metazoa - 4949; Fungi - 1086; Plants - 485; Viruses - 44; Other Eukaryotes - 5779 (source: NCBI BLink). | chr5:15508417-15	135.97	1 (1,0)	3	3	3	3
AT5G43940.1	AT5G43940.1 | Symbols: HOT5, ADH2, GSNOR, ATGSNOR1, PAR2 | GroES-like zinc-binding dehydrogenase family protein | chr5:17684265-17686379 FORWARD LENGTH=379	165.44	2 (1,1)	3	3	3	3
AT5G48375.1	AT5G48375.1 | Symbols: TGG3, BGLU39 | thioglucoside glucosidase 3 | chr5:19601303-19603883 REVERSE LENGTH=439	141.25	1 (1,0)	3	3	1	3
AT5G51280.1	AT5G51280.1 | Symbols: | DEAD-box protein abstrakt, putative | chr5:20841456-20843645 FORWARD LENGTH=591	124.61	2 (1,1)	3	3	3	3
AT5G58290.1	AT5G58290.1 | Symbols: RPT3 | regulatory particle triple-A ATPase 3 | chr5:23569155-23571116 FORWARD LENGTH=408	150.31	5 (1,4)	3	3	2	3
AT5G59880.1	AT5G59880.1 | Symbols: ADF3 | actin depolymerizing factor 3 | chr5:24120382-24121628 FORWARD LENGTH=139	192.94	2 (2,0)	3	3	3	3
AT5G63570.1	AT5G63570.1 | Symbols: GSA1 | glutamate-1-semialdehyde-2,1-aminomutase | chr5:25451957-25453620 FORWARD LENGTH=474	162.46	1 (1,0)	3	3	1	3
AT5G64680.1	AT5G64680.1 | Symbols: | unknown protein; FUNCTIONS IN: molecular_function unknown; INVOLVED IN: biological_process unknown; LOCATED IN: nucleolus; EXPRESSED IN: 23 plant structures; EXPRESSED DURING: 13 growth stages; Has 114 Blast hits to 110 pro	160.47	3 (3,0)	3	3	3	3
AT5G65350.1	AT5G65350.1 | Symbols: HTR11 | histone 3 11 | chr5:26119406-26119825 REVERSE LENGTH=139	109.37	3 (1,2)	3	3	1	3
ATCG00770.1	ATCG00770.1 | Symbols: RPS8 | ribosomal protein S8 | chrC:80068-80472 REVERSE LENGTH=134	193.43	1 (1,0)	3	3	3	3
AT1G02870.1	AT1G02870.1 | Symbols: | FUNCTIONS IN: molecular_function unknown; INVOLVED IN: biological_process unknown; EXPRESSED IN: 23 plant structures; EXPRESSED DURING: 13 growth stages; CONTAINS InterPro DOMAIN/s: Ribosome biogenesis protein Nop16 (InterP	107.09	1 (1,0)	2	2	2	2
AT1G04420.1	AT1G04420.1 | Symbols: | NAD(P)-linked oxidoreductase superfamily protein | chr1:1191634-1193699 FORWARD LENGTH=412	107.37	1 (1,0)	2	2	2	2
AT1G04480.1	AT1G04480.1 | Symbols: | Ribosomal protein L14p/L23e family protein | chr1:1216110-1217257 FORWARD LENGTH=140	75.19	4 (4,0)	2	2	2	2
AT1G04820.1	AT1G04820.1 | Symbols: TUA4, TOR2 | tubulin alpha-4 chain | chr1:1356421-1358266 REVERSE LENGTH=450	123.56	4 (4,0)	2	2	1	2
AT1G05190.1	AT1G05190.1 | Symbols: emb2394 | Ribosomal protein L6 family | chr1:1502515-1503738 REVERSE LENGTH=223	98.71	1 (1,0)	2	2	2	2
AT1G06380.1	AT1G06380.1 | Symbols: | Ribosomal protein L1p/L10e family | chr1:1945124-1945888 FORWARD LENGTH=254	64	1 (1,0)	2	2	2	2
AT1G07320.1	AT1G07320.1 | Symbols: RPL4 | ribosomal protein L4 | chr1:2249190-2250189 FORWARD LENGTH=282	117.09	4 (4,0)	2	2	2	2
AT1G07770.1	AT1G07770.1 | Symbols: RPS15A | ribosomal protein S15A | chr1:2408413-2409065 REVERSE LENGTH=130	99.15	4 (3,1)	2	2	2	2
AT1G08360.1	AT1G08360.1 | Symbols: | Ribosomal protein L1p/L10e family | chr1:2636231-2637694 FORWARD LENGTH=216	66.35	3 (3,0)	2	2	1	2
AT1G09100.1	AT1G09100.1 | Symbols: RPT5B | 26S proteasome AAA-ATPase subunit RPT5B | chr1:2936675-2939258 REVERSE LENGTH=423	117.48	6 (2,4)	2	2	1	2
AT1G09590.1	AT1G09590.1 | Symbols: | Translation protein SH3-like family protein | chr1:3106549-3107606 FORWARD LENGTH=164	66.32	4 (4,0)	2	2	2	2
AT1G09760.1	AT1G09760.1 | Symbols: U2A' | U2 small nuclear ribonucleoprotein A | chr1:3159476-3161603 REVERSE LENGTH=249	103.22	1 (1,0)	2	2	2	2
AT1G11650.1	AT1G11650.1 | Symbols: ATRBP45B, RBP45B | RNA-binding (RRM/RBD/RNP motifs) family protein | chr1:3914895-3917301 FORWARD LENGTH=306	91.83	2 (2,0)	2	2	2	2
AT1G12840.1	AT1G12840.1 | Symbols: DET3, ATVHA-C | vacuolar ATP synthase subunit C (VATC) / V-ATPase C subunit / vacuolar proton pump C subunit (DET3) | chr1:4375584-4378220 FORWARD LENGTH=375	98.44	1 (1,0)	2	2	2	2
AT1G14320.1	AT1G14320.1 | Symbols: SAC52, RPL10, RPL10A | Ribosomal protein L16p/L10e family protein | chr1:4888270-4889408 FORWARD LENGTH=220	158.85	4 (3,1)	2	2	2	2
AT1G15340.1	AT1G15340.1 | Symbols: MBD10 | methyl-CPG-binding domain 10 | chr1:5275895-5277474 REVERSE LENGTH=384	86.52	2 (2,0)	2	2	2	2
AT1G19880.1	AT1G19880.1 | Symbols: | Regulator of chromosome condensation (RCC1) family protein | chr1:6900648-6903818 REVERSE LENGTH=538	73.54	1 (1,0)	2	2	2	2
AT1G21690.1	AT1G21690.1 | Symbols: EMB1968, RFC4 | ATPase family associated with various cellular activities (AAA) | chr1:7615675-7618362 FORWARD LENGTH=339	64.16	4 (3,1)	2	2	2	2
AT1G23410.1	AT1G23410.1 | Symbols: | Ribosomal protein S27a / Ubiquitin family protein | chr1:8314940-8315410 FORWARD LENGTH=156	118.46	30 (30,0)	2	2	2	2
AT1G29940.1	AT1G29940.1 | Symbols: NRPA2 | nuclear RNA polymerase A2 | chr1:10479322-10486670 REVERSE LENGTH=1178	94.73	1 (1,0)	2	2	2	2
AT1G30240.1	AT1G30240.1 | Symbols: | FUNCTIONS IN: binding; INVOLVED IN: biological_process unknown; LOCATED IN: cellular_component unknown; EXPRESSED IN: 21 plant structures; EXPRESSED DURING: 13 growth stages; CONTAINS InterPro DOMAIN/s: Armadillo-type fold	109.03	2 (2,0)	2	2	2	2
AT1G36240.1	AT1G36240.1 | Symbols: | Ribosomal protein L7Ae/L30e/S12e/Gadd45 family protein | chr1:13614890-13616233 FORWARD LENGTH=112	107.4	3 (2,1)	2	2	2	2
AT1G49480.1	AT1G49480.1 | Symbols: RTV1 | related to vernalization1 1 | chr1:18314596-18315460 REVERSE LENGTH=226	79.37	1 (1,0)	2	2	1	2
AT1G51110.1	AT1G51110.1 | Symbols: | Plastid-lipid associated protein PAP / fibrillin family protein | chr1:18935380-18937484 FORWARD LENGTH=409	63.44	1 (1,0)	2	2	2	2
AT1G51510.1	AT1G51510.1 | Symbols: Y14 | RNA-binding (RRM/RBD/RNP motifs) family protein | chr1:19103072-19104753 REVERSE LENGTH=202	66.5	1 (1,0)	2	2	2	2
AT1G52740.1	AT1G52740.1 | Symbols: HTA9 | histone H2A protein 9 | chr1:19645409-19646221 FORWARD LENGTH=134	93.07	12 (1,11)	2	2	1	2
AT1G53850.1	AT1G53850.1 | Symbols: PAE1, ATPAE1 | 20S proteasome alpha subunit E1 | chr1:20104131-20105792 REVERSE LENGTH=237	74.74	3 (3,0)	2	2	2	2
AT1G55670.1	AT1G55670.1 | Symbols: PSAG | photosystem I subunit G | chr1:20802874-20803356 REVERSE LENGTH=160	82.77	1 (1,0)	2	2	2	2
AT1G59760.1	AT1G59760.1 | Symbols: | RNA helicase, ATP-dependent, SK12/DOB1 protein | chr1:21984571-21990110 REVERSE LENGTH=988	91.37	1 (1,0)	2	2	2	2
AT1G60170.1	AT1G60170.1 | Symbols: emb1220 | pre-mRNA processing ribonucleoprotein binding region-containing protein | chr1:22193008-22195177 FORWARD LENGTH=485	95.84	1 (1,0)	2	2	2	2
AT1G61520.1	AT1G61520.1 | Symbols: LHCA3 | photosystem I light harvesting complex gene 3 | chr1:22700152-22701149 FORWARD LENGTH=273	186.39	3 (3,0)	2	3	3	3
AT1G64040.1	AT1G64040.1 | Symbols: TOPP3 | type one serine/threonine protein phosphatase 3 | chr1:23758626-23760274 REVERSE LENGTH=322	82.84	13 (1,12)	2	2	2	2
AT1G67280.1	AT1G67280.1 | Symbols: | Glyoxalase/Bleomycin resistance protein/Dioxygenase superfamily protein | chr1:25188563-25190547 REVERSE LENGTH=350	119.12	2 (2,0)	2	2	1	2
AT1G72320.1	AT1G72320.1 | Symbols: APUM23, PUM23 | pumilio 23 | chr1:27228984-27232580 REVERSE LENGTH=753	68.18	3 (3,0)	2	2	2	2
AT1G73600.1	AT1G73600.1 | Symbols: | S-adenosyl-L-methionine-dependent methyltransferases superfamily protein | chr1:27670825-27673400 FORWARD LENGTH=490	100.04	2 (2,0)	2	2	2	2
AT1G80600.1	AT1G80600.1 | Symbols: WIN1 | HOPW1-1-interacting 1 | chr1:30298675-30300513 REVERSE LENGTH=457	82.77	1 (1,0)	2	2	2	2
AT2G01140.1	AT2G01140.1 | Symbols: | Aldolase superfamily protein | chr2:95006-96491 REVERSE LENGTH=391	145.69	1 (1,0)	2	2	1	2
AT2G06850.1	AT2G06850.1 | Symbols: EXGT-A1, EXT, XTH4 | xyloglucan endotransglucosylase/hydrolase 4 | chr2:2763619-2765490 FORWARD LENGTH=296	107.14	1 (1,0)	2	2	2	2
AT2G09990.1	AT2G09990.1 | Symbols: | Ribosomal protein S5 domain 2-like superfamily protein | chr2:3781442-3781882 FORWARD LENGTH=146	96.52	1 (1,0)	2	2	1	2
AT2G15430.1	AT2G15430.1 | Symbols: RBP36A, RPB35.5A, NRPB3, NRPD3, NRPE3A | DNA-directed RNA polymerase family protein | chr2:6733661-6735482 FORWARD LENGTH=319	82.8	1 (1,0)	2	2	2	2
AT2G15620.1	AT2G15620.1 | Symbols: NIR1, NIR, ATHNIR | nitrite reductase 1 | chr2:6810552-6812666 FORWARD LENGTH=586	87.16	1 (1,0)	2	2	2	2
AT2G19385.1	AT2G19385.1 | Symbols: | zinc ion binding | chr2:8387149-8388581 FORWARD LENGTH=275	151.52	1 (1,0)	2	2	2	2
AT2G19520.1	AT2G19520.1 | Symbols: FVE, ACG1, MSI4, NFC4, NFC04, ATMSI4 | Transducin family protein / WD-40 repeat family protein | chr2:8456006-8459235 FORWARD LENGTH=507	100.56	1 (1,0)	2	2	2	2
AT2G23070.1	AT2G23070.1 | Symbols: | Protein kinase superfamily protein | chr2:9824162-9826871 REVERSE LENGTH=432	81.55	6 (4,2)	2	2	2	2
AT2G25140.1	AT2G25140.1 | Symbols: HSP98.7, CLPB-M, CLPB4 | casein lytic proteinase B4 | chr2:10697877-10701998 REVERSE LENGTH=964	94.52	1 (1,0)	2	2	1	2
AT2G26080.1	AT2G26080.1 | Symbols: AtGLDP2, GLDP2 | glycine decarboxylase P-protein 2 | chr2:11109330-11113786 REVERSE LENGTH=1044	86.09	3 (2,1)	2	2	2	2
AT2G32600.1	AT2G32600.1 | Symbols: | hydroxyproline-rich glycoprotein family protein | chr2:13833779-13835525 REVERSE LENGTH=277	89.81	1 (1,0)	2	2	2	2
AT2G33210.1	AT2G33210.1 | Symbols: HSP60-2 | heat shock protein 60-2 | chr2:14075093-14078568 REVERSE LENGTH=585	122.68	2 (2,0)	2	2	1	2
AT2G34480.1	AT2G34480.1 | Symbols: | Ribosomal protein L18ae/LX family protein | chr2:14532916-14534161 REVERSE LENGTH=178	86.42	4 (2,2)	2	2	2	2
AT2G34570.1	AT2G34570.1 | Symbols: MEE21 | PIN domain-like family protein | chr2:14563048-14564681 REVERSE LENGTH=281	84.52	1 (1,0)	2	2	2	2
AT2G36620.1	AT2G36620.1 | Symbols: RPL24A | ribosomal protein L24 | chr2:15350548-15351819 REVERSE LENGTH=164	117.07	2 (2,0)	2	2	2	2
AT2G38810.1	AT2G38810.1 | Symbols: HTA8 | histone H2A 8 | chr2:16219444-16220679 REVERSE LENGTH=136	93.07	6 (4,2)	2	2	1	2
AT2G42520.1	AT2G42520.1 | Symbols: | P-loop containing nucleoside triphosphate hydrolases superfamily protein | chr2:17705382-17708744 FORWARD LENGTH=633	74.72	5 (5,0)	2	2	2	2
AT2G43110.1	AT2G43110.1 | Symbols: | unknown protein; Has 212 Blast hits to 211 proteins in 96 species: Archae - 0; Bacteria - 6; Metazoa - 62; Fungi - 91; Plants - 31; Viruses - 0; Other Eukaryotes - 22 (source: NCBI BLink). | chr2:17922067-17924291 FORWARD L	95.13	1 (1,0)	2	2	2	2
AT2G47580.1	AT2G47580.1 | Symbols: U1A | spliceosomal protein U1A | chr2:19517229-19518686 FORWARD LENGTH=250	75.35	1 (1,0)	2	2	2	2
AT3G04610.1	AT3G04610.1 | Symbols: FLK | RNA-binding KH domain-containing protein | chr3:1250762-1254272 REVERSE LENGTH=577	100.01	1 (1,0)	2	2	2	2
AT3G05560.1	AT3G05560.1 | Symbols: | Ribosomal L22e protein family | chr3:1614641-1615204 FORWARD LENGTH=124	100.92	4 (3,1)	2	2	2	2
AT3G07110.1	AT3G07110.1 | Symbols: | Ribosomal protein L13 family protein | chr3:2252092-2253332 FORWARD LENGTH=206	112.51	3 (3,0)	2	2	1	2
AT3G09680.1	AT3G09680.1 | Symbols: | Ribosomal protein S12/S23 family protein | chr3:2969197-2970291 REVERSE LENGTH=142	102.05	2 (2,0)	2	2	2	2
AT3G09840.1	AT3G09840.1 | Symbols: CDC48, ATCDC48, CDC48A | cell division cycle 48 | chr3:3019494-3022832 FORWARD LENGTH=809	72.68	3 (2,1)	2	2	2	2
AT3G09900.1	AT3G09900.1 | Symbols: ATRABE1E, ATRAB8E, RABE1e | RAB GTPase homolog E1E | chr3:3034687-3036379 FORWARD LENGTH=218	87.59	14 (10,4)	2	2	2	2
AT3G12290.1	AT3G12290.1 | Symbols: | Amino acid dehydrogenase family protein | chr3:3919591-3921326 FORWARD LENGTH=299	93.02	1 (1,0)	2	2	2	2
AT3G20820.1	AT3G20820.1 | Symbols: | Leucine-rich repeat (LRR) family protein | chr3:7280930-7282027 FORWARD LENGTH=365	117.88	1 (1,0)	2	2	2	2
AT3G22630.1	AT3G22630.1 | Symbols: PBD1, PRCGB | 20S proteasome beta subunit D1 | chr3:8009709-8010774 REVERSE LENGTH=204	97.28	3 (1,2)	2	2	2	2
AT3G23990.1	AT3G23990.1 | Symbols: HSP60, HSP60-3B | heat shock protein 60 | chr3:8669013-8672278 FORWARD LENGTH=577	91.59	1 (1,0)	2	2	1	2
AT3G24080.1	AT3G24080.1 | Symbols: | KRR1 family protein | chr3:8695191-8697107 REVERSE LENGTH=638	109.25	2 (2,0)	2	2	2	2
AT3G25940.1	AT3G25940.1 | Symbols: | TFIIB zinc-binding protein | chr3:9495104-9495942 FORWARD LENGTH=119	72.69	1 (1,0)	2	2	2	2
AT3G45140.1	AT3G45140.1 | Symbols: LOX2, ATLOX2 | lipoxygenase 2 | chr3:16525437-16529233 FORWARD LENGTH=896	117.14	1 (1,0)	2	2	2	2
AT3G47520.1	AT3G47520.1 | Symbols: MDH | malate dehydrogenase | chr3:17513657-17514868 FORWARD LENGTH=403	77.55	1 (1,0)	2	2	2	2
AT3G52380.1	AT3G52380.1 | Symbols: CP33, PDE322 | chloroplast RNA-binding protein 33 | chr3:19421619-19422855 FORWARD LENGTH=329	83.91	1 (1,0)	2	2	2	2
AT3G53500.1	AT3G53500.1 | Symbols: RSZ32, RS2Z32, At-RS2Z | RNA-binding (RRM/RBD/RNP motifs) family protein with retrovirus zinc finger-like domain | chr3:19834557-19835896 REVERSE LENGTH=243	64.21	2 (2,0)	2	2	2	2
AT3G54890.1	AT3G54890.1 | Symbols: LHCA1 | photosystem I light harvesting complex gene 1 | chr3:20339706-20340922 REVERSE LENGTH=241	152.23	2 (2,0)	2	2	2	2
AT3G56510.1	AT3G56510.1 | Symbols: | RNA-binding (RRM/RBD/RNP motifs) family protein | chr3:20944348-20946235 REVERSE LENGTH=257	105.82	2 (2,0)	2	2	2	2
AT3G61860.1	AT3G61860.1 | Symbols: ATRSP31, RSP31, At-RS31, RS31 | RNA-binding (RRM/RBD/RNP motifs) family protein | chr3:22900311-22902159 REVERSE LENGTH=264	140.81	3 (1,2)	2	2	2	2
AT4G01050.1	AT4G01050.1 | Symbols: TROL | thylakoid rhodanese-like | chr4:455874-458175 FORWARD LENGTH=466	184.71	1 (1,0)	2	2	2	2
AT4G04020.1	AT4G04020.1 | Symbols: FIB | fibrillin | chr4:1932161-1933546 FORWARD LENGTH=318	117.23	2 (1,1)	2	2	2	2
AT4G20260.1	AT4G20260.1 | Symbols: ATPCAP1, PCAP1 | plasma-membrane associated cation-binding protein 1 | chr4:10941593-10943227 FORWARD LENGTH=225	114.25	6 (4,2)	2	2	2	2
AT4G27490.1	AT4G27490.1 | Symbols: | 3'-5'-exoribonuclease family protein | chr4:13739961-13741647 FORWARD LENGTH=256	83.45	1 (1,0)	2	2	2	2
AT4G31580.1	AT4G31580.1 | Symbols: SRZ-22, SRZ22, RSZP22, RSZ22, At-RSZ22 | serine/arginine-rich 22 | chr4:15306983-15308064 FORWARD LENGTH=200	65.37	7 (2,5)	2	2	2	2
AT4G31700.1	AT4G31700.1 | Symbols: RPS6, RPS6A | ribosomal protein S6 | chr4:15346306-15347714 REVERSE LENGTH=250	99.19	2 (1,1)	2	2	1	2
AT5G02240.1	AT5G02240.1 | Symbols: | NAD(P)-binding Rossmann-fold superfamily protein | chr5:451502-452984 FORWARD LENGTH=253	70.15	1 (1,0)	2	2	2	2
AT5G04140.1	AT5G04140.1 | Symbols: GLU1, GLS1, GLUS, FD-GOGAT | glutamate synthase 1 | chr5:1130031-1138186 FORWARD LENGTH=1622	93.1	3 (2,1)	2	2	2	2
AT5G10360.1	AT5G10360.1 | Symbols: EMB3010, RPS6B | Ribosomal protein S6e | chr5:3258734-3260142 REVERSE LENGTH=249	99.19	3 (2,1)	2	2	1	2
AT5G11520.1	AT5G11520.1 | Symbols: ASP3, YLS4 | aspartate aminotransferase 3 | chr5:3685257-3687721 REVERSE LENGTH=449	99.63	1 (1,0)	2	2	0	2
AT5G12110.1	AT5G12110.1 | Symbols: | Glutathione S-transferase, C-terminal-like;Translation elongation factor EF1B/ribosomal protein S6 | chr5:3914483-3915732 FORWARD LENGTH=228	89.83	5 (2,3)	2	2	2	2
AT5G15270.1	AT5G15270.1 | Symbols: | RNA-binding KH domain-containing protein | chr5:4958738-4960947 FORWARD LENGTH=548	134.65	2 (2,0)	2	2	2	2
AT5G17170.1	AT5G17170.1 | Symbols: ENH1 | rubredoxin family protein | chr5:5649335-5650975 FORWARD LENGTH=271	86.91	2 (2,0)	2	2	2	2
AT5G18380.1	AT5G18380.1 | Symbols: | Ribosomal protein S5 domain 2-like superfamily protein | chr5:6090253-6090693 REVERSE LENGTH=146	110.32	4 (3,1)	2	2	1	2
AT5G19770.1	AT5G19770.1 | Symbols: TUA3 | tubulin alpha-3 | chr5:6682761-6684474 REVERSE LENGTH=450	104.95	2 (2,0)	2	2	1	2
AT5G27740.1	AT5G27740.1 | Symbols: EMB161, EMB2775, EMB251, RFC3 | ATPase family associated with various cellular activities (AAA) | chr5:9823831-9826869 FORWARD LENGTH=354	70.8	1 (1,0)	2	2	2	2
AT5G28840.1	AT5G28840.1 | Symbols: GME | GDP-D-mannose 3',5'-epimerase | chr5:10862472-10864024 REVERSE LENGTH=377	118.63	2 (2,0)	2	2	2	2
AT5G36700.1	AT5G36700.1 | Symbols: ATPGLP1, PGLP1 | 2-phosphoglycolate phosphatase 1 | chr5:14421929-14424430 REVERSE LENGTH=362	197.51	7 (6,1)	2	2	2	2
AT5G38890.1	AT5G38890.1 | Symbols: | Nucleic acid-binding, OB-fold-like protein | chr5:15569507-15570898 FORWARD LENGTH=191	89.66	1 (1,0)	2	2	2	2
AT5G42980.1	AT5G42980.1 | Symbols: ATTRX3, ATH3, ATTRXH3, TRXH3, TRX3 | thioredoxin 3 | chr5:17242772-17243718 FORWARD LENGTH=118	70.07	1 (1,0)	2	2	2	2
AT5G43720.1	AT5G43720.1 | Symbols: | Protein of unknown function (DUF2361) | chr5:17557431-17559238 REVERSE LENGTH=329	56.71	1 (1,0)	2	2	2	2
AT5G44200.1	AT5G44200.1 | Symbols: CBP20, ATCBP20 | CAP-binding protein 20 | chr5:17802062-17803875 REVERSE LENGTH=257	133.08	2 (2,0)	2	2	2	2
AT5G45390.1	AT5G45390.1 | Symbols: CLPP4, NCLPP4 | CLP protease P4 | chr5:18396351-18397586 FORWARD LENGTH=292	109.52	1 (1,0)	2	2	2	2
AT5G47770.1	AT5G47770.1 | Symbols: FPS1 | farnesyl diphosphate synthase 1 | chr5:19345297-19347415 FORWARD LENGTH=384	70.78	1 (1,0)	2	2	2	2
AT5G48300.1	AT5G48300.1 | Symbols: ADG1, APS1 | ADP glucose pyrophosphorylase 1 | chr5:19570326-19572557 FORWARD LENGTH=520	93.79	1 (1,0)	2	2	2	2
AT5G48760.1	AT5G48760.1 | Symbols: | Ribosomal protein L13 family protein | chr5:19771315-19772686 REVERSE LENGTH=206	104.77	2 (2,0)	2	2	1	2
AT5G50750.1	AT5G50750.1 | Symbols: RGP4 | reversibly glycosylated polypeptide 4 | chr5:20641066-20642470 FORWARD LENGTH=364	73	1 (1,0)	2	2	1	2
AT5G50850.1	AT5G50850.1 | Symbols: MAB1 | Transketolase family protein | chr5:20689671-20692976 FORWARD LENGTH=363	78.11	1 (1,0)	2	2	2	2
AT5G54770.1	AT5G54770.1 | Symbols: THI1, TZ, THI4 | thiazole biosynthetic enzyme, chloroplast (ARA6) (THI1) (THI4) | chr5:22246634-22247891 FORWARD LENGTH=349	147.62	1 (1,0)	2	2	2	2
AT5G57655.2	AT5G57655.2 | Symbols: | xylose isomerase family protein | chr5:23347030-23349805 FORWARD LENGTH=477	143.17	2 (1,1)	2	3	3	3
AT5G58330.1	AT5G58330.1 | Symbols: | lactate/malate dehydrogenase family protein | chr5:23580010-23582287 REVERSE LENGTH=443	145.4	3 (3,0)	2	2	2	2
AT5G60660.1	AT5G60660.1 | Symbols: PIP2F, PIP2;4 | plasma membrane intrinsic protein 2;4 | chr5:24375673-24376939 REVERSE LENGTH=291	90.33	6 (1,5)	2	2	2	2
AT5G64200.1	AT5G64200.1 | Symbols: ATSC35, SC35, At-SC35 | ortholog of human splicing factor SC35 | chr5:25681849-25683553 REVERSE LENGTH=303	65.92	2 (2,0)	2	2	2	2
AT5G65010.1	AT5G65010.1 | Symbols: ASN2 | asparagine synthetase 2 | chr5:25969224-25972278 FORWARD LENGTH=578	112.66	4 (2,2)	2	2	2	2
AT5G67500.1	AT5G67500.1 | Symbols: VDAC2, ATVDAC2 | voltage dependent anion channel 2 | chr5:26935223-26937123 FORWARD LENGTH=276	100.52	2 (2,0)	2	2	2	2
ATCG00340.1	ATCG00340.1 | Symbols: PSAB | Photosystem I, PsaA/PsaB protein | chrC:37375-39579 REVERSE LENGTH=734	99.24	1 (1,0)	2	2	2	2
ATCG00580.1	ATCG00580.1 | Symbols: PSBE | photosystem II reaction center protein E | chrC:64071-64322 REVERSE LENGTH=83	89.53	1 (1,0)	2	2	2	2
ATCG01110.1	ATCG01110.1 | Symbols: NDHH | NAD(P)H dehydrogenase subunit H | chrC:122011-123192 REVERSE LENGTH=393	76.64	1 (1,0)	2	2	2	2
ATMG00070.1	ATMG00070.1 | Symbols: NAD9 | NADH dehydrogenase subunit 9 | chrM:23663-24235 REVERSE LENGTH=190	88.6	1 (1,0)	2	2	2	2
AT1G01080.1	AT1G01080.1 | Symbols: | RNA-binding (RRM/RBD/RNP motifs) family protein | chr1:45503-46789 REVERSE LENGTH=293	44.41	2 (2,0)	1	1	1	1
AT1G01090.1	AT1G01090.1 | Symbols: PDH-E1 ALPHA | pyruvate dehydrogenase E1 alpha | chr1:47705-49166 REVERSE LENGTH=428	40.62	1 (1,0)	1	1	1	1
AT1G01620.1	AT1G01620.1 | Symbols: PIP1C, TMP-B, PIP1;3 | plasma membrane intrinsic protein 1C | chr1:225986-227176 REVERSE LENGTH=286	39.39	7 (7,0)	1	1	1	1
AT1G02140.1	AT1G02140.1 | Symbols: MEE63, MAGO, HAP1 | mago nashi family protein | chr1:403467-404401 REVERSE LENGTH=150	33.62	1 (1,0)	1	1	1	1
AT1G02620.1	AT1G02620.1 | Symbols: | Ras-related small GTP-binding family protein | chr1:557092-557668 FORWARD LENGTH=122	76.21	4 (4,0)	1	1	1	1
AT1G03280.1	AT1G03280.1 | Symbols: | Transcription factor TFIIE, alpha subunit | chr1:803635-806758 FORWARD LENGTH=479	61.45	1 (1,0)	1	1	1	1
AT1G03860.1	AT1G03860.1 | Symbols: ATPHB2, PHB2 | prohibitin 2 | chr1:979611-981157 REVERSE LENGTH=286	48.07	3 (3,0)	1	1	1	1
AT1G06020.1	AT1G06020.1 | Symbols: | pfkB-like carbohydrate kinase family protein | chr1:1824548-1826101 FORWARD LENGTH=345	42.63	3 (3,0)	1	1	1	1
AT1G06960.1	AT1G06960.1 | Symbols: | RNA-binding (RRM/RBD/RNP motifs) family protein | chr1:2135930-2137533 FORWARD LENGTH=229	46.9	3 (3,0)	1	1	1	1
AT1G07360.1	AT1G07360.1 | Symbols: | CCCH-type zinc fingerfamily protein with RNA-binding domain | chr1:2260562-2262795 REVERSE LENGTH=481	39.49	4 (4,0)	1	1	1	1
AT1G07410.1	AT1G07410.1 | Symbols: ATRABA2B, RAB-A2B, ATRAB-A2B, RABA2b | RAB GTPase homolog A2B | chr1:2276270-2277154 FORWARD LENGTH=214	34.05	11 (11,0)	1	1	1	1
AT1G07620.1	AT1G07620.1 | Symbols: ATOBGM | GTP-binding protein Obg/CgtA | chr1:2344556-2346374 REVERSE LENGTH=552	30.02	1 (1,0)	1	1	1	1
AT1G08200.1	AT1G08200.1 | Symbols: AXS2 | UDP-D-apiose/UDP-D-xylose synthase 2 | chr1:2574259-2576609 REVERSE LENGTH=389	46.97	2 (2,0)	1	1	1	1
AT1G09310.1	AT1G09310.1 | Symbols: | Protein of unknown function, DUF538 | chr1:3009109-3009648 FORWARD LENGTH=179	108.45	1 (1,0)	1	1	1	1
AT1G09780.1	AT1G09780.1 | Symbols: | Phosphoglycerate mutase, 2,3-bisphosphoglycerate-independent | chr1:3165550-3167812 REVERSE LENGTH=557	34.38	3 (3,0)	1	1	1	1
AT1G09900.1	AT1G09900.1 | Symbols: | Pentatricopeptide repeat (PPR-like) superfamily protein | chr1:3218133-3219929 FORWARD LENGTH=598	33.23	1 (1,0)	1	1	1	1
AT1G11910.1	AT1G11910.1 | Symbols: APA1, ATAPA1 | aspartic proteinase A1 | chr1:4017119-4019874 REVERSE LENGTH=506	34.42	1 (1,0)	1	1	1	1
AT1G12910.1	AT1G12910.1 | Symbols: ATAN11, LWD1 | Transducin/WD40 repeat-like superfamily protein | chr1:4395114-4396154 REVERSE LENGTH=346	32.04	2 (2,0)	1	1	1	1
AT1G14510.1	AT1G14510.1 | Symbols: AL7 | alfin-like 7 | chr1:4962171-4964154 REVERSE LENGTH=252	62.06	3 (3,0)	1	1	1	1
AT1G14650.1	AT1G14650.1 | Symbols: | SWAP (Suppressor-of-White-APricot)/surp domain-containing protein / ubiquitin family protein | chr1:5028077-5030520 FORWARD LENGTH=785	38.03	2 (2,0)	1	1	1	1
AT1G16300.1	AT1G16300.1 | Symbols: GAPCP-2 | glyceraldehyde-3-phosphate dehydrogenase of plastid 2 | chr1:5574433-5577406 FORWARD LENGTH=420	78.71	2 (2,0)	1	2	2	2
AT1G16700.1	AT1G16700.1 | Symbols: | Alpha-helical ferredoxin | chr1:5710012-5711694 FORWARD LENGTH=222	46.59	2 (2,0)	1	1	1	1
AT1G16880.1	AT1G16880.1 | Symbols: | uridylyltransferase-related | chr1:5773796-5776125 FORWARD LENGTH=290	36.93	2 (2,0)	1	1	1	1
AT1G17690.1	AT1G17690.1 | Symbols: NOF1 | FUNCTIONS IN: molecular_function unknown; INVOLVED IN: biological_process unknown; LOCATED IN: nucleus; EXPRESSED IN: 24 plant structures; EXPRESSED DURING: 13 growth stages; CONTAINS InterPro DOMAIN/s: Digestive organ	45.03	1 (1,0)	1	1	1	1
AT1G19580.1	AT1G19580.1 | Symbols: GAMMA CA1 | gamma carbonic anhydrase 1 | chr1:6774937-6777092 FORWARD LENGTH=275	37.76	2 (2,0)	1	1	1	1
AT1G20580.1	AT1G20580.1 | Symbols: | Small nuclear ribonucleoprotein family protein | chr1:7128979-7130371 FORWARD LENGTH=131	66.06	3 (3,0)	1	1	1	1
AT1G21720.1	AT1G21720.1 | Symbols: PBC1 | proteasome beta subunit C1 | chr1:7626394-7628070 FORWARD LENGTH=204	36.9	1 (1,0)	1	1	1	1
AT1G22780.1	AT1G22780.1 | Symbols: PFL, RPS18A, PFL1 | Ribosomal protein S13/S18 family | chr1:8067990-8069163 FORWARD LENGTH=152	35.5	3 (3,0)	1	1	1	1
AT1G22880.1	AT1G22880.1 | Symbols: ATGH9B4, ATCEL5, CEL5 | cellulase 5 | chr1:8095770-8097539 FORWARD LENGTH=484	40.53	2 (2,0)	1	1	1	1
AT1G23730.1	AT1G23730.1 | Symbols: ATBCA3, BCA3 | beta carbonic anhydrase 3 | chr1:8395965-8398014 FORWARD LENGTH=258	81.77	4 (4,0)	1	1	1	1
AT1G23820.1	AT1G23820.1 | Symbols: SPDS1 | spermidine synthase 1 | chr1:8420278-8422724 FORWARD LENGTH=378	66.64	2 (2,0)	1	1	1	1
AT1G26360.1	Encodes a protein predicted to act as a carboxylesterase. It has similarity to the SABP2 methyl salicylate esterase from tobacco but no enzymatic activity has been identified for this protein.	34.52	2 (2,0)	1	1	1	1
AT1G26570.1	AT1G26570.1 | Symbols: UGD1, ATUGD1 | UDP-glucose dehydrogenase 1 | chr1:9182801-9184246 FORWARD LENGTH=481	41.62	5 (5,0)	1	1	1	1
AT1G26880.1	AT1G26880.1 | Symbols: | Ribosomal protein L34e superfamily protein | chr1:9315640-9316681 REVERSE LENGTH=120	43.19	3 (3,0)	1	1	1	1
AT1G27650.1	AT1G27650.1 | Symbols: ATU2AF35A | U2 snRNP auxiliary factor small subunit, putative | chr1:9615152-9616042 FORWARD LENGTH=296	36.57	2 (2,0)	1	1	1	1
AT1G29660.1	AT1G29660.1 | Symbols: | GDSL-like Lipase/Acylhydrolase superfamily protein | chr1:10371955-10373624 FORWARD LENGTH=364	28.68	1 (1,0)	1	1	1	1
AT1G30120.1	AT1G30120.1 | Symbols: PDH-E1 BETA | pyruvate dehydrogenase E1 beta | chr1:10584350-10586477 REVERSE LENGTH=406	37.33	2 (2,0)	1	1	1	1
AT1G30380.1	AT1G30380.1 | Symbols: PSAK | photosystem I subunit K | chr1:10722325-10723013 FORWARD LENGTH=130	38.88	1 (1,0)	1	1	1	1
AT1G30880.1	AT1G30880.1 | Symbols: | unknown protein; Has 24 Blast hits to 24 proteins in 8 species: Archae - 0; Bacteria - 0; Metazoa - 2; Fungi - 0; Plants - 22; Viruses - 0; Other Eukaryotes - 0 (source: NCBI BLink). | chr1:10993379-10994056 REVERSE LENGTH=	34.49	1 (1,0)	1	1	1	1
AT1G32130.1	AT1G32130.1 | Symbols: IWS1, ATIWS1 | Transcription elongation factor (TFIIS) family protein | chr1:11559146-11561786 REVERSE LENGTH=502	29.62	2 (2,0)	1	1	1	1
AT1G32990.1	AT1G32990.1 | Symbols: PRPL11 | plastid ribosomal protein l11 | chr1:11955827-11957139 FORWARD LENGTH=222	71.18	1 (1,0)	1	1	1	1
AT1G33360.1	AT1G33360.1 | Symbols: | ATP-dependent Clp protease | chr1:12092111-12095789 FORWARD LENGTH=656	60.29	2 (2,0)	1	1	1	1
AT1G35680.1	AT1G35680.1 | Symbols: | Ribosomal protein L21 | chr1:13208777-13210246 FORWARD LENGTH=220	29.55	1 (1,0)	1	1	1	1
AT1G36280.1	AT1G36280.1 | Symbols: | L-Aspartase-like family protein | chr1:13640600-13642908 FORWARD LENGTH=527	32.39	3 (3,0)	1	1	1	1
AT1G44920.1	AT1G44920.1 | Symbols: | unknown protein; FUNCTIONS IN: molecular_function unknown; INVOLVED IN: biological_process unknown; LOCATED IN: chloroplast; EXPRESSED IN: 22 plant structures; EXPRESSED DURING: 13 growth stages; CONTAINS InterPro DOMAIN/s:	35.35	1 (1,0)	1	1	1	1
AT1G45332.1	AT1G45332.1 | Symbols: | Translation elongation factor EFG/EF2 protein | chr1:17172507-17176683 REVERSE LENGTH=754	27.26	2 (2,0)	1	1	1	1
AT1G48030.1	AT1G48030.1 | Symbols: mtLPD1 | mitochondrial lipoamide dehydrogenase 1 | chr1:17717432-17719141 REVERSE LENGTH=507	52.39	2 (2,0)	1	1	1	1
AT1G48410.1	AGO1	29.83	5 (5,0)	1	1	1	1
AT1G48830.1	AT1G48830.1 | Symbols: | Ribosomal protein S7e family protein | chr1:18059854-18060935 REVERSE LENGTH=191	33.48	2 (2,0)	1	1	1	1
AT1G49970.1	AT1G49970.1 | Symbols: CLPR1, NCLPP5, SVR2 | CLP protease proteolytic subunit 1 | chr1:18501936-18504462 REVERSE LENGTH=387	28.15	1 (1,0)	1	1	1	1
AT1G50270.1	AT1G50270.1 | Symbols: | Pentatricopeptide repeat (PPR) superfamily protein | chr1:18622044-18623834 FORWARD LENGTH=596	32.31	1 (1,0)	1	1	1	1
AT1G52120.1	Mannose-binding lectin superfamily protein; CONTAINS InterPro DOMAIN/s: Mannose-binding lectin (InterPro:IPR001229); BEST Arabidopsis thaliana protein match is: Mannose-binding lectin superfamily protein (TAIR:AT1G52130.1)	40.49	1 (1,0)	1	1	1	1
AT1G52230.1	AT1G52230.1 | Symbols: PSAH2, PSAH-2, PSI-H | photosystem I subunit H2 | chr1:19454902-19455508 FORWARD LENGTH=145	55.85	2 (2,0)	1	1	1	1
AT1G53750.1	AT1G53750.1 | Symbols: RPT1A | regulatory particle triple-A 1A | chr1:20065921-20068324 REVERSE LENGTH=426	46.61	1 (1,0)	1	1	1	1
AT1G55310.1	AT1G55310.1 | Symbols: SR33, ATSCL33, SCL33, At-SCL33 | SC35-like splicing factor 33 | chr1:20630676-20632695 FORWARD LENGTH=287	63.31	4 (4,0)	1	1	1	1
AT1G56070.1	AT1G56070.1 | Symbols: LOS1 | Ribosomal protein S5/Elongation factor G/III/V family protein | chr1:20968245-20971077 REVERSE LENGTH=843	63.15	1 (1,0)	1	1	1	1
AT1G60900.1	AT1G60900.1 | Symbols: | U2 snRNP auxilliary factor, large subunit, splicing factor | chr1:22424008-22427806 FORWARD LENGTH=589	38.75	1 (1,0)	1	1	1	1
AT1G61010.1	AT1G61010.1 | Symbols: CPSF73-I | cleavage and polyadenylation specificity factor 73-I | chr1:22474954-22477660 REVERSE LENGTH=693	29.87	3 (3,0)	1	1	1	1
AT1G62150.1	Mitochondrial transcription termination factor family protein; CONTAINS InterPro DOMAIN/s: Mitochodrial transcription termination factor-related (InterPro:IPR003690);	28.96	1 (1,0)	1	1	1	1
AT1G62750.1	AT1G62750.1 | Symbols: ATSCO1, ATSCO1/CPEF-G, SCO1 | Translation elongation factor EFG/EF2 protein | chr1:23233622-23236321 REVERSE LENGTH=783	79.59	1 (1,0)	1	1	1	1
AT1G63770.1	Peptidase M1 family protein; FUNCTIONS IN: metallopeptidase activity, zinc ion binding; INVOLVED IN: response to cadmium ion, proteolysis	32.7	5 (5,0)	1	1	1	1
AT1G63980.1	AT1G63980.1 | Symbols: | D111/G-patch domain-containing protein | chr1:23740646-23743054 FORWARD LENGTH=391	34.63	2 (2,0)	1	1	1	1
AT1G64190.1	AT1G64190.1 | Symbols: | 6-phosphogluconate dehydrogenase family protein | chr1:23825549-23827012 REVERSE LENGTH=487	36.69	5 (5,0)	1	1	1	1
AT1G64200.1	AT1G64200.1 | Symbols: VHA-E3 | vacuolar H+-ATPase subunit E isoform 3 | chr1:23828537-23830002 REVERSE LENGTH=237	33.97	3 (3,0)	1	1	1	1
AT1G64230.1	AT1G64230.1 | Symbols: UBC28 | ubiquitin-conjugating enzyme 28 | chr1:23833792-23835220 FORWARD LENGTH=148	55.57	18 (18,0)	1	1	1	1
AT1G66200.1	AT1G66200.1 | Symbols: ATGSR2, GSR2, GLN1;2 | glutamine synthase clone F11 | chr1:24655520-24657520 REVERSE LENGTH=356	32.8	4 (4,0)	1	1	1	1
AT1G70310.1	AT1G70310.1 | Symbols: SPDS2 | spermidine synthase 2 | chr1:26485497-26487352 REVERSE LENGTH=340	60.53	1 (1,0)	1	1	1	1
AT1G71500.1	AT1G71500.1 | Symbols: | Rieske (2Fe-2S) domain-containing protein | chr1:26936084-26937331 FORWARD LENGTH=287	93.38	1 (1,0)	1	1	1	1
AT1G74310.1	AT1G74310.1 | Symbols: ATHSP101, HSP101, HOT1 | heat shock protein 101 | chr1:27936715-27939862 REVERSE LENGTH=911	49.3	3 (3,0)	1	1	1	1
AT1G74470.1	AT1G74470.1 | Symbols: | Pyridine nucleotide-disulphide oxidoreductase family protein | chr1:27991248-27992845 FORWARD LENGTH=467	55.57	1 (1,0)	1	1	1	1
AT1G75670.1	AT1G75670.1 | Symbols: | DNA-directed RNA polymerases | chr1:28415378-28416505 REVERSE LENGTH=196	71.1	2 (2,0)	1	2	2	2
AT1G75750.1	AT1G75750.1 | Symbols: GASA1 | GAST1 protein homolog 1 | chr1:28441813-28442284 REVERSE LENGTH=98	41.93	2 (2,0)	1	1	1	1
AT1G76940.1	AT1G76940.1 | Symbols: | RNA-binding (RRM/RBD/RNP motifs) family protein | chr1:28902707-28904085 REVERSE LENGTH=233	75.91	1 (1,0)	1	1	1	1
AT1G79000.1	AT1G79000.1 | Symbols: HAC1, PCAT2, ATHPCAT2, ATHAC1 | histone acetyltransferase of the CBP family 1 | chr1:29716933-29723984 REVERSE LENGTH=1697	29.79	2 (2,0)	1	1	1	1
AT1G79050.1	recA DNA recombination family protein; FUNCTIONS IN: in 6 functions; INVOLVED IN: DNA repair, SOS response, DNA recombination, DNA metabolic process; LOCATED IN: chloroplast;	29.36	4 (4,0)	1	1	1	1
AT2G01210.1	AT2G01210.1 | Symbols: | Leucine-rich repeat protein kinase family protein | chr2:119509-121734 REVERSE LENGTH=716	38.15	1 (1,0)	1	1	1	1
AT2G13540.1	AT2G13540.1 | Symbols: ENS, ABH1, CBP80, ATCBP80 | ARM repeat superfamily protein | chr2:5637053-5642813 FORWARD LENGTH=848	96.5	1 (1,0)	1	1	1	1
AT2G15400.1	AT2G15400.1 | Symbols: RBP36B, NRPE3B | DNA-directed RNA polymerase family protein | chr2:6713022-6714386 FORWARD LENGTH=319	54.86	1 (1,0)	1	1	1	1
AT2G16600.1	AT2G16600.1 | Symbols: ROC3 | rotamase CYP 3 | chr2:7200862-7201383 FORWARD LENGTH=173	45.01	2 (2,0)	1	1	1	1
AT2G17420.1	AT2G17420.1 | Symbols: NTRA, ATNTRA, NTR2 | NADPH-dependent thioredoxin reductase A | chr2:7564357-7566219 FORWARD LENGTH=378	39.38	1 (1,0)	1	1	1	1
AT2G18020.1	AT2G18020.1 | Symbols: EMB2296 | Ribosomal protein L2 family | chr2:7837151-7838160 FORWARD LENGTH=258	68.92	2 (2,0)	1	1	1	1
AT2G19540.1	AT2G19540.1 | Symbols: | Transducin family protein / WD-40 repeat family protein | chr2:8461804-8464347 FORWARD LENGTH=469	54.84	1 (1,0)	1	1	1	1
AT2G19730.1	AT2G19730.1 | Symbols: | Ribosomal L28e protein family | chr2:8511752-8512995 FORWARD LENGTH=143	46.5	3 (3,0)	1	1	1	1
AT2G20260.1	AT2G20260.1 | Symbols: PSAE-2 | photosystem I subunit E-2 | chr2:8736780-8737644 FORWARD LENGTH=145	72.73	2 (2,0)	1	1	1	1
AT2G20890.1	AT2G20890.1 | Symbols: PSB29, THF1 | photosystem II reaction center PSB29 protein | chr2:8987783-8989185 FORWARD LENGTH=300	88.13	1 (1,0)	1	1	1	1
AT2G21150.1	AT2G21150.1 | Symbols: XCT | XAP5 family protein | chr2:9065397-9067921 FORWARD LENGTH=337	46.1	1 (1,0)	1	1	1	1
AT2G21250.1	AT2G21250.1 | Symbols: | NAD(P)-linked oxidoreductase superfamily protein | chr2:9103408-9105116 REVERSE LENGTH=309	29.72	3 (3,0)	1	1	1	1
AT2G21440.1	AT2G21440.1 | Symbols: | RNA-binding (RRM/RBD/RNP motifs) family protein | chr2:9173712-9179065 REVERSE LENGTH=1003	36.45	1 (1,0)	1	1	1	1
AT2G22290.1	AT2G22290.1 | Symbols: ATRABH1D, ATRAB-H1D, RAB-H1D, ATRAB6, RABH1d | RAB GTPase homolog H1D | chr2:9466568-9467688 FORWARD LENGTH=207	44.3	5 (5,0)	1	1	1	1
AT2G23930.1	AT2G23930.1 | Symbols: SNRNP-G | probable small nuclear ribonucleoprotein G | chr2:10182353-10183026 FORWARD LENGTH=80	57.53	3 (3,0)	1	1	1	1
AT2G29450.1	AT2G29450.1 | Symbols: ATGSTU5, ATGSTU1, AT103-1A, GSTU5 | glutathione S-transferase tau 5 | chr2:12624774-12625566 REVERSE LENGTH=224	34.19	1 (1,0)	1	1	1	1
AT2G30970.1	AT2G30970.1 | Symbols: ASP1 | aspartate aminotransferase 1 | chr2:13179012-13181686 FORWARD LENGTH=430	42.01	2 (2,0)	1	1	1	1
AT2G31410.1	AT2G31410.1 | Symbols: | unknown protein; Has 1719 Blast hits to 1091 proteins in 184 species: Archae - 5; Bacteria - 24; Metazoa - 559; Fungi - 169; Plants - 192; Viruses - 1; Other Eukaryotes - 769 (source: NCBI BLink). | chr2:13392220-13392819 R	34.66	1 (1,0)	1	1	1	1
AT2G32730.1	AT2G32730.1 | Symbols: | 26S proteasome regulatory complex, non-ATPase subcomplex, Rpn2/Psmd1 subunit | chr2:13880189-13885464 FORWARD LENGTH=1004	41.85	1 (1,0)	1	1	1	1
AT2G32760.1	AT2G32760.1 | Symbols: | unknown protein; Has 229 Blast hits to 229 proteins in 104 species: Archae - 0; Bacteria - 2; Metazoa - 79; Fungi - 90; Plants - 49; Viruses - 0; Other Eukaryotes - 9 (source: NCBI BLink). | chr2:13892140-13894295 FORWARD L	30.98	1 (1,0)	1	1	1	1
AT2G33410.1	AT2G33410.1 | Symbols: | RNA-binding (RRM/RBD/RNP motifs) family protein | chr2:14156085-14157435 FORWARD LENGTH=404	38.02	1 (1,0)	1	1	1	1
AT2G35410.1	AT2G35410.1 | Symbols: | RNA-binding (RRM/RBD/RNP motifs) family protein | chr2:14898341-14899590 FORWARD LENGTH=308	40.92	1 (1,0)	1	1	1	1
AT2G35490.1	AT2G35490.1 | Symbols: | Plastid-lipid associated protein PAP / fibrillin family protein | chr2:14912309-14913797 REVERSE LENGTH=376	59.65	1 (1,0)	1	1	1	1
AT2G36130.1	AT2G36130.1 | Symbols: | Cyclophilin-like peptidyl-prolyl cis-trans isomerase family protein | chr2:15166863-15168259 FORWARD LENGTH=164	38.55	1 (1,0)	1	1	1	1
AT2G36930.1	AT2G36930.1 | Symbols: | zinc finger (C2H2 type) family protein | chr2:15510002-15511347 REVERSE LENGTH=198	47.82	1 (1,0)	1	1	1	1
AT2G37340.1	AT2G37340.1 | Symbols: RSZ33, ATRSZ33, RS2Z33, AT-RS2Z33 | arginine/serine-rich zinc knuckle-containing protein 33 | chr2:15670372-15672331 REVERSE LENGTH=290	51.58	2 (2,0)	1	1	1	1
AT2G37760.1	AT2G37760.1 | Symbols: | NAD(P)-linked oxidoreductase superfamily protein | chr2:15831995-15833742 FORWARD LENGTH=311	32.5	6 (6,0)	1	1	1	1
AT2G40430.1	AT2G40430.1 | Symbols: | CONTAINS InterPro DOMAIN/s: P60-like (InterPro:IPR011687), Tumour suppressor protein Gltscr2 (InterPro:IPR011211); Has 709 Blast hits to 643 proteins in 201 species: Archae - 0; Bacteria - 32; Metazoa - 224; Fungi - 154; Pl	63.94	3 (3,0)	1	1	1	1
AT2G41630.1	AT2G41630.1 | Symbols: TFIIB | transcription factor IIB | chr2:17355555-17357400 REVERSE LENGTH=312	54.08	1 (1,0)	1	1	1	1
AT2G42130.1	AT2G42130.1 | Symbols: | Plastid-lipid associated protein PAP / fibrillin family protein | chr2:17566242-17567651 FORWARD LENGTH=270	48.78	5 (5,0)	1	1	1	1
AT2G42790.1	AT2G42790.1 | Symbols: CSY3 | citrate synthase 3 | chr2:17803132-17805991 REVERSE LENGTH=509	43.6	2 (2,0)	1	1	1	1
AT2G42910.1	AT2G42910.1 | Symbols: | Phosphoribosyltransferase family protein | chr2:17856396-17858394 FORWARD LENGTH=337	44.28	1 (1,0)	1	1	1	1
AT2G43650.1	AT2G43650.1 | Symbols: EMB2777 | Sas10/U3 ribonucleoprotein (Utp) family protein | chr2:18099430-18103147 FORWARD LENGTH=654	34.26	1 (1,0)	1	1	1	1
AT2G43770.1	AT2G43770.1 | Symbols: | Transducin/WD40 repeat-like superfamily protein | chr2:18134272-18135303 REVERSE LENGTH=343	57.64	1 (1,0)	1	1	1	1
AT2G43910.1	AT2G43910.1 | Symbols: ATHOL1, HOL1 | HARMLESS TO OZONE LAYER 1 | chr2:18184658-18186951 REVERSE LENGTH=227	31.3	3 (3,0)	1	1	1	1
AT2G44060.1	AT2G44060.1 | Symbols: | Late embryogenesis abundant protein, group 2 | chr2:18226922-18227988 FORWARD LENGTH=325	38.56	2 (2,0)	1	1	1	1
AT2G45850.1	AT2G45850.1 | Symbols: | AT hook motif DNA-binding family protein | chr2:18871901-18873457 REVERSE LENGTH=348	49.72	2 (2,0)	1	1	1	1
AT2G47640.1	AT2G47640.1 | Symbols: | Small nuclear ribonucleoprotein family protein | chr2:19537393-19538431 FORWARD LENGTH=109	44.06	6 (6,0)	1	1	1	1
AT3G01540.1	AT3G01540.1 | Symbols: DRH1, ATDRH1 | DEAD box RNA helicase 1 | chr3:213077-216142 REVERSE LENGTH=618	68.2	6 (6,0)	1	1	1	1
AT3G02560.1	AT3G02560.1 | Symbols: | Ribosomal protein S7e family protein | chr3:542341-543168 FORWARD LENGTH=191	44.1	3 (3,0)	1	1	1	1
AT3G05540.1	AT3G05540.1 | Symbols: | Methionine sulfoxide reductase (MSS4-like) family protein | chr3:1606487-1608030 REVERSE LENGTH=168	42.11	1 (1,0)	1	1	1	1
AT3G06570.1	Galactose oxidase/kelch repeat superfamily protein; CONTAINS InterPro DOMAIN/s: F-box domain, cyclin-like (InterPro:IPR001810), Galactose oxidase/kelch, beta-propeller	26.5	1 (1,0)	1	1	1	1
AT3G07770.1	AT3G07770.1 | Symbols: Hsp89.1, AtHsp90.6, AtHsp90-6 | HEAT SHOCK PROTEIN 89.1 | chr3:2479611-2483970 FORWARD LENGTH=799	64.46	3 (3,0)	1	1	1	1
AT3G08740.1	AT3G08740.1 | Symbols: | elongation factor P (EF-P) family protein | chr3:2654788-2656154 REVERSE LENGTH=236	53.52	1 (1,0)	1	1	1	1
AT3G09500.1	AT3G09500.1 | Symbols: | Ribosomal L29 family protein | chr3:2917047-2917895 FORWARD LENGTH=123	82.49	3 (3,0)	1	1	1	1
AT3G09640.1	AT3G09640.1 | Symbols: APX2, APX1B | ascorbate peroxidase 2 | chr3:2956301-2958163 FORWARD LENGTH=251	45.19	2 (2,0)	1	1	1	1
AT3G09730.1	AT3G09730.1 | Symbols: | unknown protein; Has 1171 Blast hits to 1097 proteins in 212 species: Archae - 14; Bacteria - 83; Metazoa - 583; Fungi - 105; Plants - 149; Viruses - 14; Other Eukaryotes - 223 (source: NCBI BLink). | chr3:2984018-2986260 F	34.56	2 (2,0)	1	1	1	1
AT3G16950.1	AT3G16950.1 | Symbols: LPD1, ptlpd1 | lipoamide dehydrogenase 1 | chr3:5786761-5790383 REVERSE LENGTH=570	59.84	2 (2,0)	1	1	1	1
AT3G18490.1	AT3G18490.1 | Symbols: | Eukaryotic aspartyl protease family protein | chr3:6349090-6350592 REVERSE LENGTH=500	38.45	1 (1,0)	1	1	1	1
AT3G20250.1	AT3G20250.1 | Symbols: APUM5, PUM5 | pumilio 5 | chr3:7059098-7062660 REVERSE LENGTH=961	42.12	1 (1,0)	1	1	1	1
AT3G20650.1	AT3G20650.1 | Symbols: | mRNA capping enzyme family protein | chr3:7221168-7223939 REVERSE LENGTH=370	41.18	2 (2,0)	1	1	1	1
AT3G24170.1	AT3G24170.1 | Symbols: ATGR1, GR1 | glutathione-disulfide reductase | chr3:8729762-8734115 REVERSE LENGTH=499	44.85	3 (3,0)	1	1	1	1
AT3G26070.1	AT3G26070.1 | Symbols: | Plastid-lipid associated protein PAP / fibrillin family protein | chr3:9526904-9528199 FORWARD LENGTH=242	49.54	1 (1,0)	1	1	1	1
AT3G26520.1	AT3G26520.1 | Symbols: TIP2, SITIP, GAMMA-TIP2, TIP1;2 | tonoplast intrinsic protein 2 | chr3:9722770-9723703 REVERSE LENGTH=253	50.43	1 (1,0)	1	1	1	1
AT3G27430.1	AT3G27430.1 | Symbols: PBB1 | N-terminal nucleophile aminohydrolases (Ntn hydrolases) superfamily protein | chr3:10152910-10155036 FORWARD LENGTH=267	44.93	6 (6,0)	1	1	1	1
AT3G28390.1	AT3G28390.1 | Symbols: PGP18 | P-glycoprotein 18 | chr3:10629425-10633967 REVERSE LENGTH=1225	33.85	1 (1,0)	1	1	1	1
AT3G28730.1	AT3G28730.1 | Symbols: ATHMG, SSRP1, NFD, HMG | high mobility group | chr3:10784954-10788498 FORWARD LENGTH=646	26.01	1 (1,0)	1	1	1	1
AT3G42170.1	AT3G42170.1 | Symbols: | BED zinc finger ;hAT family dimerisation domain | chr3:14321838-14323928 FORWARD LENGTH=696	53	1 (1,0)	1	1	1	1
AT3G42790.1	AT3G42790.1 | Symbols: AL3 | alfin-like 3 | chr3:14878128-14879618 REVERSE LENGTH=250	33.43	1 (1,0)	1	1	1	1
AT3G44110.1	AT3G44110.1 | Symbols: ATJ3, ATJ | DNAJ homologue 3 | chr3:15869115-15871059 REVERSE LENGTH=420	64.22	2 (2,0)	1	1	1	1
AT3G45030.1	AT3G45030.1 | Symbols: | Ribosomal protein S10p/S20e family protein | chr3:16471606-16472312 REVERSE LENGTH=124	66.99	6 (6,0)	1	1	1	1
AT3G46020.1	AT3G46020.1 | Symbols: | RNA-binding (RRM/RBD/RNP motifs) family protein | chr3:16912511-16913250 REVERSE LENGTH=102	34.63	2 (2,0)	1	1	1	1
AT3G46210.1	AT3G46210.1 | Symbols: | Ribosomal protein S5 domain 2-like superfamily protein | chr3:16976960-16978489 REVERSE LENGTH=239	52.46	6 (6,0)	1	1	1	1
AT3G48990.1	AT3G48990.1 | Symbols: | AMP-dependent synthetase and ligase family protein | chr3:18159031-18161294 REVERSE LENGTH=514	35.91	1 (1,0)	1	1	1	1
AT3G49180.1	AT3G49180.1 | Symbols: RID3 | Transducin/WD40 repeat-like superfamily protein | chr3:18229810-18231874 FORWARD LENGTH=438	51.72	1 (1,0)	1	1	1	1
AT3G52150.1	AT3G52150.1 | Symbols: | RNA-binding (RRM/RBD/RNP motifs) family protein | chr3:19342074-19343090 FORWARD LENGTH=253	36.06	2 (2,0)	1	1	1	1
AT3G54400.1	AT3G54400.1 | Symbols: | Eukaryotic aspartyl protease family protein | chr3:20140291-20142599 REVERSE LENGTH=425	42.79	1 (1,0)	1	1	1	1
AT3G55200.1	AT3G55200.1 | Symbols: | Cleavage and polyadenylation specificity factor (CPSF) A subunit protein | chr3:20460533-20464361 FORWARD LENGTH=1214	35.93	2 (2,0)	1	1	1	1
AT3G55460.1	AT3G55460.1 | Symbols: SCL30, At-SCL30 | SC35-like splicing factor 30 | chr3:20561024-20563502 FORWARD LENGTH=262	43.37	1 (1,0)	1	1	1	1
AT3G55510.1	AT3G55510.1 | Symbols: RBL | Noc2p family | chr3:20579232-20582124 FORWARD LENGTH=594	35.73	1 (1,0)	1	1	1	1
AT3G56940.1	AT3G56940.1 | Symbols: CRD1, CHL27, ACSF | dicarboxylate diiron protein, putative (Crd1) | chr3:21076594-21078269 FORWARD LENGTH=409	46.2	2 (2,0)	1	1	1	1
AT3G60830.1	AT3G60830.1 | Symbols: ATARP7, ARP7 | actin-related protein 7 | chr3:22474298-22476000 FORWARD LENGTH=363	37.53	1 (1,0)	1	1	1	1
AT3G61440.1	AT3G61440.1 | Symbols: ATCYSC1, ARATH;BSAS3;1, CYSC1 | cysteine synthase C1 | chr3:22735885-22737792 FORWARD LENGTH=368	79.55	3 (3,0)	1	1	1	1
AT3G61470.1	AT3G61470.1 | Symbols: LHCA2 | photosystem I light harvesting complex gene 2 | chr3:22745736-22747032 FORWARD LENGTH=257	37.31	1 (1,0)	1	1	1	1
AT3G61870.1	AT3G61870.1 | Symbols: | unknown protein; FUNCTIONS IN: molecular_function unknown; INVOLVED IN: biological_process unknown; LOCATED IN: chloroplast, chloroplast inner membrane, chloroplast envelope; EXPRESSED IN: 23 plant structures; EXPRESSED DUR	57.54	2 (2,0)	1	1	1	1
AT3G63410.1	AT3G63410.1 | Symbols: APG1, VTE3, IEP37, E37 | S-adenosyl-L-methionine-dependent methyltransferases superfamily protein | chr3:23415816-23417002 REVERSE LENGTH=338	42.64	1 (1,0)	1	1	1	1
AT3G63490.1	AT3G63490.1 | Symbols: | Ribosomal protein L1p/L10e family | chr3:23444269-23446020 FORWARD LENGTH=346	40.5	2 (2,0)	1	1	1	1
AT4G00270.1	AT4G00270.1 | Symbols: | DNA-binding storekeeper protein-related transcriptional regulator | chr4:117477-118468 REVERSE LENGTH=302	25.64	1 (1,0)	1	1	1	1
AT4G01150.1	AT4G01150.1 | Symbols: | unknown protein; FUNCTIONS IN: molecular_function unknown; INVOLVED IN: biological_process unknown; LOCATED IN: thylakoid, chloroplast thylakoid membrane, chloroplast, plastoglobule, chloroplast envelope; EXPRESSED IN: 23 p	49.99	1 (1,0)	1	1	1	1
AT4G01560.1	AT4G01560.1 | Symbols: MEE49 | Ribosomal RNA processing Brix domain protein | chr4:677266-679164 REVERSE LENGTH=343	26.91	1 (1,0)	1	1	1	1
AT4G02450.1	AT4G02450.1 | Symbols: | HSP20-like chaperones superfamily protein | chr4:1073987-1075765 REVERSE LENGTH=241	42.64	2 (2,0)	1	1	1	1
AT4G09650.1	AT4G09650.1 | Symbols: ATPD | ATP synthase delta-subunit gene | chr4:6100799-6101503 FORWARD LENGTH=234	48.42	1 (1,0)	1	1	1	1
AT4G10260.1	AT4G10260.1 | Symbols: | pfkB-like carbohydrate kinase family protein | chr4:6371486-6372770 REVERSE LENGTH=324	27.48	1 (1,0)	1	1	1	1
AT4G10710.1	AT4G10710.1 | Symbols: SPT16 | global transcription factor C | chr4:6602226-6605450 REVERSE LENGTH=1074	31.24	1 (1,0)	1	1	1	1
AT4G11010.1	AT4G11010.1 | Symbols: NDPK3 | nucleoside diphosphate kinase 3 | chr4:6732780-6734298 REVERSE LENGTH=238	49.53	3 (3,0)	1	1	1	1
AT4G11600.1	AT4G11600.1 | Symbols: ATGPX6, PHGPX, LSC803, GPX6 | glutathione peroxidase 6 | chr4:7010021-7011330 REVERSE LENGTH=232	39.43	1 (1,0)	1	1	1	1
AT4G12610.1	AT4G12610.1 | Symbols: RAP74, ATRAP74 | transcription activators;DNA binding;RNA polymerase II transcription factors;catalytics;transcription initiation factors | chr4:7455565-7457465 FORWARD LENGTH=400	69.52	2 (2,0)	1	1	1	1
AT4G14040.1	AT4G14040.1 | Symbols: EDA38, SBP2 | selenium-binding protein 2 | chr4:8100691-8102828 REVERSE LENGTH=487	43.89	1 (1,0)	1	1	1	1
AT4G16155.1	AT4G16155.1 | Symbols: | dihydrolipoyl dehydrogenases | chr4:9153570-9157322 REVERSE LENGTH=630	59.84	1 (1,0)	1	1	1	1
AT4G16680.1	AT4G16680.1 | Symbols: | P-loop containing nucleoside triphosphate hydrolases superfamily protein | chr4:9388613-9390774 REVERSE LENGTH=656	32.3	1 (1,0)	1	1	1	1
AT4G17620.1	AT4G17620.1 | Symbols: | glycine-rich protein | chr4:9822005-9824859 FORWARD LENGTH=544	26.09	2 (2,0)	1	1	1	1
AT4G22570.1	AT4G22570.1 | Symbols: APT3 | adenine phosphoribosyl transferase 3 | chr4:11882310-11885250 REVERSE LENGTH=183	42.24	1 (1,0)	1	1	1	1
AT4G23100.1	AT4G23100.1 | Symbols: RML1, PAD2, GSH1, CAD2, ATECS1, GSHA | glutamate-cysteine ligase | chr4:12103458-12106751 REVERSE LENGTH=522	52.71	2 (2,0)	1	1	1	1
AT4G23600.1	AT4G23600.1 | Symbols: CORI3, JR2 | Tyrosine transaminase family protein | chr4:12310657-12312885 FORWARD LENGTH=422	28.32	3 (3,0)	1	1	1	1
AT4G26000.1	AT4G26000.1 | Symbols: PEP | RNA-binding KH domain-containing protein | chr4:13197280-13199539 FORWARD LENGTH=495	32.52	1 (1,0)	1	1	1	1
AT4G26630.1	AT4G26630.1 | Symbols: | DEK domain-containing chromatin associated protein | chr4:13430873-13434877 REVERSE LENGTH=763	44.17	2 (2,0)	1	1	1	1
AT4G26910.1	AT4G26910.1 | Symbols: | Dihydrolipoamide succinyltransferase | chr4:13520127-13522889 REVERSE LENGTH=464	38.21	4 (4,0)	1	1	1	1
AT4G27520.1	AT4G27520.1 | Symbols: ENODL2, AtENODL2 | early nodulin-like protein 2 | chr4:13750668-13751819 REVERSE LENGTH=349	91.46	1 (1,0)	1	1	1	1
AT4G28440.1	AT4G28440.1 | Symbols: | Nucleic acid-binding, OB-fold-like protein | chr4:14060054-14060970 FORWARD LENGTH=153	63.24	1 (1,0)	1	1	1	1
AT4G29060.1	AT4G29060.1 | Symbols: emb2726 | elongation factor Ts family protein | chr4:14317744-14321315 FORWARD LENGTH=953	33.44	2 (2,0)	1	1	1	1
AT4G29810.1	AT4G29810.1 | Symbols: ATMKK2, MKK2, MK1 | MAP kinase kinase 2 | chr4:14593299-14595241 REVERSE LENGTH=363	30.1	3 (3,0)	1	1	1	1
AT4G29830.1	AT4G29830.1 | Symbols: VIP3 | Transducin/WD40 repeat-like superfamily protein | chr4:14597728-14599157 FORWARD LENGTH=321	35.96	1 (1,0)	1	1	1	1
AT4G32260.1	AT4G32260.1 | Symbols: | ATPase, F0 complex, subunit B/B', bacterial/chloroplast | chr4:15573859-15574586 REVERSE LENGTH=219	49.09	1 (1,0)	1	1	1	1
AT4G34050.1	AT4G34050.1 | Symbols: CCoAOMT1 | S-adenosyl-L-methionine-dependent methyltransferases superfamily protein | chr4:16310844-16311973 FORWARD LENGTH=259	29.65	1 (1,0)	1	1	1	1
AT4G34200.1	AT4G34200.1 | Symbols: EDA9 | D-3-phosphoglycerate dehydrogenase | chr4:16374041-16376561 REVERSE LENGTH=603	37.11	1 (1,0)	1	1	1	1
AT4G36210.1	AT4G36210.1 | Symbols: | Protein of unknown function (DUF726) | chr4:17130951-17134302 FORWARD LENGTH=550	42.59	3 (3,0)	1	1	1	1
AT4G36690.1	AT4G36690.1 | Symbols: ATU2AF65A | U2 snRNP auxilliary factor, large subunit, splicing factor | chr4:17294139-17297609 REVERSE LENGTH=573	40.56	4 (4,0)	1	1	1	1
AT4G37910.1	AT4G37910.1 | Symbols: mtHsc70-1 | mitochondrial heat shock protein 70-1 | chr4:17825368-17828099 REVERSE LENGTH=682	37.73	1 (1,0)	1	1	1	1
AT4G37980.1	AT4G37980.1 | Symbols: ELI3-1, ELI3, ATCAD7, CAD7 | elicitor-activated gene 3-1 | chr4:17852670-17854302 FORWARD LENGTH=357	74.04	3 (3,0)	1	1	1	1
AT4G38680.1	AT4G38680.1 | Symbols: GRP2, CSDP2, CSP2, ATCSP2 | glycine rich protein 2 | chr4:18072240-18072851 REVERSE LENGTH=203	58.85	1 (1,0)	1	1	1	1
AT4G39330.1	AT4G39330.1 | Symbols: ATCAD9, CAD9 | cinnamyl alcohol dehydrogenase 9 | chr4:18291268-18292772 FORWARD LENGTH=360	40.72	2 (2,0)	1	1	1	1
AT5G01750.1	AT5G01750.1 | Symbols: | Protein of unknown function (DUF567) | chr5:290034-290685 FORWARD LENGTH=174	41.85	2 (2,0)	1	1	1	1
AT5G03280.1	Involved in ethylene signal transduction. Acts downstream of CTR1. Positively regulates ORE1 and negatively regulates mir164A,B,C to regulate leaf senescence. A maternally expressed imprinted gene. Mutations in ein2 block ethylene stimulation of flavonol synthesis.	30.76	1 (1,0)	1	1	1	1
AT5G03350.1	AT5G03350.1 | Symbols: | Legume lectin family protein | chr5:815804-816628 REVERSE LENGTH=274	32.72	1 (1,0)	1	1	1	1
AT5G03860.1	AT5G03860.1 | Symbols: MLS | malate synthase | chr5:1032276-1034527 REVERSE LENGTH=562	32.45	2 (2,0)	1	1	1	1
AT5G05780.1	AT5G05780.1 | Symbols: RPN8A, AE3, ATHMOV34 | RP non-ATPase subunit 8A | chr5:1735862-1738176 FORWARD LENGTH=308	49.2	2 (2,0)	1	1	1	1
AT5G06770.1	AT5G06770.1 | Symbols: | KH domain-containing protein / zinc finger (CCCH type) family protein | chr5:2090937-2092787 REVERSE LENGTH=240	58.44	1 (1,0)	1	1	1	1
AT5G07340.1	AT5G07340.1 | Symbols: | Calreticulin family protein | chr5:2317300-2319458 FORWARD LENGTH=532	43.15	2 (2,0)	1	1	1	1
AT5G09850.1	AT5G09850.1 | Symbols: | Transcription elongation factor (TFIIS) family protein | chr5:3063488-3065221 REVERSE LENGTH=353	38.15	1 (1,0)	1	1	1	1
AT5G11060.1	AT5G11060.1 | Symbols: KNAT4 | KNOTTED1-like homeobox gene 4 | chr5:3510408-3512967 FORWARD LENGTH=393	33.57	3 (3,0)	1	1	1	1
AT5G12040.1	AT5G12040.1 | Symbols: | Nitrilase/cyanide hydratase and apolipoprotein N-acyltransferase family protein | chr5:3885162-3887772 FORWARD LENGTH=369	28.12	2 (2,0)	1	1	1	1
AT5G12410.1	AT5G12410.1 | Symbols: | THUMP domain-containing protein | chr5:4021974-4023950 REVERSE LENGTH=376	57.98	1 (1,0)	1	1	1	1
AT5G13510.1	AT5G13510.1 | Symbols: | Ribosomal protein L10 family protein | chr5:4341294-4341956 FORWARD LENGTH=220	28.57	1 (1,0)	1	1	1	1
AT5G14250.1	AT5G14250.1 | Symbols: COP13, CSN3, FUS11 | Proteasome component (PCI) domain protein | chr5:4597970-4600561 FORWARD LENGTH=429	30.65	2 (2,0)	1	1	1	1
AT5G15090.1	AT5G15090.1 | Symbols: VDAC3, ATVDAC3 | voltage dependent anion channel 3 | chr5:4889641-4891389 REVERSE LENGTH=274	41.65	2 (2,0)	1	1	1	1
AT5G19220.1	AT5G19220.1 | Symbols: ADG2, APL1 | ADP glucose pyrophosphorylase large subunit 1 | chr5:6463931-6466775 REVERSE LENGTH=522	35.88	1 (1,0)	1	1	1	1
AT5G19300.1	AT5G19300.1 | Symbols: | CONTAINS InterPro DOMAIN/s: Nucleic acid-binding, OB-fold-like (InterPro:IPR016027), Protein of unknown function DUF171 (InterPro:IPR003750); Has 3649 Blast hits to 1964 proteins in 291 species: Archae - 113; Bacteria - 121	61.17	1 (1,0)	1	1	1	1
AT5G19440.1	AT5G19440.1 | Symbols: | NAD(P)-binding Rossmann-fold superfamily protein | chr5:6556493-6558123 FORWARD LENGTH=326	49.52	1 (1,0)	1	1	1	1
AT5G20600.1	AT5G20600.1 | Symbols: | FUNCTIONS IN: molecular_function unknown; INVOLVED IN: rRNA processing; LOCATED IN: preribosome, small subunit precursor; EXPRESSED IN: 22 plant structures; EXPRESSED DURING: 13 growth stages; CONTAINS InterPro DOMAIN/s: Nu	53.13	1 (1,0)	1	1	1	1
AT5G22080.1	AT5G22080.1 | Symbols: | Chaperone DnaJ-domain superfamily protein | chr5:7310600-7313540 REVERSE LENGTH=246	41.93	2 (2,0)	1	1	1	1
AT5G22330.1	AT5G22330.1 | Symbols: ATTIP49A, RIN1 | P-loop containing nucleoside triphosphate hydrolases superfamily protein | chr5:7391026-7394071 REVERSE LENGTH=458	38.1	1 (1,0)	1	1	1	1
AT5G23540.1	AT5G23540.1 | Symbols: | Mov34/MPN/PAD-1 family protein | chr5:7937772-7939339 FORWARD LENGTH=308	62.51	2 (2,0)	1	1	1	1
AT5G23740.1	AT5G23740.1 | Symbols: RPS11-BETA | ribosomal protein S11-beta | chr5:8008251-8009330 REVERSE LENGTH=159	33.65	1 (1,0)	1	1	1	1
AT5G27650.1	AT5G27650.1 | Symbols: | Tudor/PWWP/MBT superfamily protein | chr5:9785511-9789094 FORWARD LENGTH=1072	34.81	1 (1,0)	1	1	1	1
AT5G28020.1	AT5G28020.1 | Symbols: CYSD2, ATCYSD2 | cysteine synthase D2 | chr5:10026395-10028166 REVERSE LENGTH=323	53.43	6 (6,0)	1	1	1	1
AT5G36880.1	AT5G36880.1 | Symbols: ACS | acetyl-CoA synthetase | chr5:14534961-14539084 REVERSE LENGTH=693	70.48	2 (2,0)	1	1	1	1
AT5G38660.1	AT5G38660.1 | Symbols: APE1 | acclimation of photosynthesis to environment | chr5:15473285-15475497 REVERSE LENGTH=286	48.71	2 (2,0)	1	1	1	1
AT5G40090.1	AT5G40090.1 | Symbols: | Disease resistance protein (TIR-NBS class) | chr5:16042115-16043494 REVERSE LENGTH=459	25.43	1 (1,0)	1	1	1	1
AT5G44720.1	AT5G44720.1 | Symbols: | Molybdenum cofactor sulfurase family protein | chr5:18043086-18045275 FORWARD LENGTH=308	43.63	1 (1,0)	1	1	1	1
AT5G46110.1	AT5G46110.1 | Symbols: APE2, TPT | Glucose-6-phosphate/phosphate translocator-related | chr5:18697606-18700212 FORWARD LENGTH=410	54.35	4 (4,0)	1	1	1	1
AT5G48240.1	AT5G48240.1 | Symbols: | unknown protein; FUNCTIONS IN: molecular_function unknown; INVOLVED IN: biological_process unknown; LOCATED IN: nucleolus; EXPRESSED IN: cultured cell; CONTAINS InterPro DOMAIN/s: Protein of unknown function DUF1665 (InterP	58.04	3 (3,0)	1	1	1	1
AT5G50580.1	AT5G50580.1 | Symbols: SAE1B, AT-SAE1-2 | SUMO-activating enzyme 1B | chr5:20585500-20587401 FORWARD LENGTH=318	30.91	4 (4,0)	1	1	1	1
AT5G51120.1	AT5G51120.1 | Symbols: PABN1, ATPABN1 | polyadenylate-binding protein 1 | chr5:20779760-20781241 FORWARD LENGTH=227	48.64	2 (2,0)	1	1	1	1
AT5G51820.1	AT5G51820.1 | Symbols: PGM, ATPGMP, PGM1, STF1 | phosphoglucomutase | chr5:21063531-21067933 REVERSE LENGTH=623	33.29	1 (1,0)	1	1	1	1
AT5G51970.1	AT5G51970.1 | Symbols: | GroES-like zinc-binding alcohol dehydrogenase family protein | chr5:21111820-21113284 FORWARD LENGTH=364	50.47	2 (2,0)	1	1	1	1
AT5G52040.1	AT5G52040.1 | Symbols: ATRSP41, RS41, At-RS41 | RNA-binding (RRM/RBD/RNP motifs) family protein | chr5:21131081-21133318 FORWARD LENGTH=356	66.15	4 (4,0)	1	1	1	1
AT5G54160.1	AT5G54160.1 | Symbols: ATOMT1, OMT1 | O-methyltransferase 1 | chr5:21982075-21984167 FORWARD LENGTH=363	31.46	1 (1,0)	1	1	1	1
AT5G57280.1	AT5G57280.1 | Symbols: | S-adenosyl-L-methionine-dependent methyltransferases superfamily protein | chr5:23204533-23206485 FORWARD LENGTH=289	50.01	1 (1,0)	1	1	1	1
AT5G59950.1	AT5G59950.1 | Symbols: | RNA-binding (RRM/RBD/RNP motifs) family protein | chr5:24140235-24141504 FORWARD LENGTH=244	29.53	5 (5,0)	1	1	1	1
AT5G61790.1	AT5G61790.1 | Symbols: CNX1, ATCNX1 | calnexin 1 | chr5:24827394-24829642 REVERSE LENGTH=530	43.15	1 (1,0)	1	1	1	1
AT5G63440.2	AT5G63440.2 | Symbols: | Protein of unknown function (DUF167) | chr5:25406360-25408195 FORWARD LENGTH=232	44.64	2 (2,0)	1	1	1	1
AT5G64050.1	AT5G64050.1 | Symbols: ATERS, OVA3, ERS | glutamate tRNA synthetase | chr5:25630196-25633099 REVERSE LENGTH=570	35.84	1 (1,0)	1	1	1	1
AT5G66530.1	AT5G66530.1 | Symbols: | Galactose mutarotase-like superfamily protein | chr5:26553821-26555575 REVERSE LENGTH=307	27.81	2 (2,0)	1	1	1	1
AT5G67630.1	AT5G67630.1 | Symbols: | P-loop containing nucleoside triphosphate hydrolases superfamily protein | chr5:26967535-26969306 REVERSE LENGTH=469	59.19	1 (1,0)	1	1	1	1
ATCG00160.1	ATCG00160.1 | Symbols: RPS2 | ribosomal protein S2 | chrC:15013-15723 REVERSE LENGTH=236	41.78	1 (1,0)	1	1	1	1
ATCG00350.1	ATCG00350.1 | Symbols: PSAA | Photosystem I, PsaA/PsaB protein | chrC:39605-41857 REVERSE LENGTH=750	33.38	1 (1,0)	1	1	1	1
ATCG00380.1	ATCG00380.1 | Symbols: RPS4 | chloroplast ribosomal protein S4 | chrC:45223-45828 REVERSE LENGTH=201	34.9	1 (1,0)	1	1	1	1
ATCG00470.1	ATCG00470.1 | Symbols: ATPE | ATP synthase epsilon chain | chrC:52265-52663 REVERSE LENGTH=132	33.15	1 (1,0)	1	1	1	1
ATCG00520.1	ATCG00520.1 | Symbols: YCF4 | unfolded protein binding | chrC:59772-60326 FORWARD LENGTH=184	39.5	1 (1,0)	1	1	1	1
ATCG00710.1	ATCG00710.1 | Symbols: PSBH | photosystem II reaction center protein H | chrC:74485-74706 FORWARD LENGTH=73	27.79	1 (1,0)	1	1	1	1
ATCG00730.1	ATCG00730.1 | Symbols: PETD | photosynthetic electron transfer D | chrC:76481-77672 FORWARD LENGTH=160	40.4	1 (1,0)	1	1	1	1
ATCG00830.1	ATCG00830.1 | Symbols: RPL2.1 | ribosomal protein L2 | chrC:84337-85843 REVERSE LENGTH=274	74.75	2 (2,0)	1	1	1	1
ATCG01060.1	ATCG01060.1 | Symbols: PSAC | iron-sulfur cluster binding;electron carriers;4 iron, 4 sulfur cluster binding | chrC:117318-117563 REVERSE LENGTH=81	78.56	1 (1,0)	1	1	1	1
ATCG01120.1	ATCG01120.1 | Symbols: RPS15 | chloroplast ribosomal protein S15 | chrC:123296-123562 REVERSE LENGTH=88	55.76	1 (1,0)	1	1	1	1
ATMG00160.1	ATMG00160.1 | Symbols: COX2 | cytochrome oxidase 2 | chrM:40502-42628 REVERSE LENGTH=260	62.91	1 (1,0)	1	1	1	1
				3546		3005

## Sheet: Table S3  in exp- 1 and 2
Protein Set	Description
AT5G62190.1	AT5G62190.1 | Symbols: PRH75 | DEAD box RNA helicase (PRH75) | chr5:24980542-24983879 REVERSE LENGTH=671
AT1G56110.1	AT1G56110.1 | Symbols: NOP56 | homolog of nucleolar protein NOP56 | chr1:20984544-20986893 REVERSE LENGTH=522
AT3G05060.1	AT3G05060.1 | Symbols: | NOP56-like pre RNA processing ribonucleoprotein | chr3:1413174-1415564 REVERSE LENGTH=533
AT4G25630.1	AT4G25630.1 | Symbols: FIB2, ATFIB2 | fibrillarin 2 | chr4:13074239-13076205 FORWARD LENGTH=320
AT5G55920.1	AT5G55920.1 | Symbols: OLI2 | S-adenosyl-L-methionine-dependent methyltransferases superfamily protein | chr5:22645742-22649383 REVERSE LENGTH=682
AT5G52470.1	AT5G52470.1 | Symbols: FIB1, FBR1, ATFIB1, ATFBR1, SKIP7 | fibrillarin 1 | chr5:21294290-21296509 FORWARD LENGTH=308
AT1G48920.1	AT1G48920.1 | Symbols: ATNUC-L1, PARL1, NUC-L1 | nucleolin like 1 | chr1:18098186-18101422 FORWARD LENGTH=557
AT5G27120.1	AT5G27120.1 | Symbols: | NOP56-like pre RNA processing ribonucleoprotein | chr5:9541287-9543684 FORWARD LENGTH=533
AT2G18900.1	AT2G18900.1 | Symbols: | Transducin/WD40 repeat-like superfamily protein | chr2:8188491-8192409 REVERSE LENGTH=804
AT3G12860	AT3G12860.1 | Symbols: | NOP56-like pre RNA processing ribonucleoprotein | chr3:4091678-4093921 FORWARD LENGTH=499
AT2G39730.1	AT2G39730.1 | Symbols: RCA | rubisco activase | chr2:16570951-16573345 REVERSE LENGTH=474
AT3G12780.1	AT3G12780.1 | Symbols: PGK1 | phosphoglycerate kinase 1 | chr3:4061127-4063140 REVERSE LENGTH=481
AT3G07050.1	AT3G07050.1 | Symbols: | GTP-binding family protein | chr3:2229602-2232279 REVERSE LENGTH=582
AT3G23620.1	AT3G23620.1 | Symbols: | Ribosomal RNA processing Brix domain protein | chr3:8480147-8481873 FORWARD LENGTH=314
AT1G15440.1	AT1G15440.1 | Symbols: PWP2, ATPWP2 | periodic tryptophan protein 2 | chr1:5306159-5309460 REVERSE LENGTH=900
AT5G54910.1	AT5G54910.1 | Symbols: | DEA(D/H)-box RNA helicase family protein | chr5:22298668-22301719 REVERSE LENGTH=739
AT5G03740.1	AT5G03740.1 | Symbols: HD2C, HDT3 | histone deacetylase 2C | chr5:981994-983961 FORWARD LENGTH=294
AT4G38970.1	AT4G38970.1 | Symbols: FBA2 | fructose-bisphosphate aldolase 2 | chr4:18163714-18165659 REVERSE LENGTH=398
AT2G28000.1	AT2G28000.1 | Symbols: CPN60A, CH-CPN60A, SLP | chaperonin-60alpha | chr2:11926603-11929184 FORWARD LENGTH=586
AT1G13440.1	AT1G13440.1 | Symbols: GAPC-2, GAPC2 | glyceraldehyde-3-phosphate dehydrogenase C2 | chr1:4608465-4610494 REVERSE LENGTH=338
AT5G17920.1	AT5G17920.1 | Symbols: ATCIMS, ATMETS, ATMS1 | Cobalamin-independent synthase family protein | chr5:5935771-5939195 FORWARD LENGTH=765
AT1G63810.1	AT1G63810.1 | Symbols: | CONTAINS InterPro DOMAIN/s: Nrap protein (InterPro:IPR005554); Has 396 Blast hits to 382 proteins in 182 species: Archae - 3; Bacteria - 2; Metazoa - 142; Fungi - 146; Plants - 43; Viruses - 0; Other Eukaryotes - 60 (source
AT2G47990.1	AT2G47990.1 | Symbols: SWA1, EDA13, EDA19 | transducin family protein / WD-40 repeat family protein | chr2:19637010-19638602 REVERSE LENGTH=530
AT1G55490.1	AT1G55490.1 | Symbols: CPN60B, LEN1 | chaperonin 60 beta | chr1:20715717-20718673 REVERSE LENGTH=600
AT1G43170.1	AT1G43170.1 | Symbols: ARP1, emb2207, RPL3A, RP1 | ribosomal protein 1 | chr1:16266992-16268631 FORWARD LENGTH=389
AT1G61730.1	AT1G61730.1 | Symbols: | DNA-binding storekeeper protein-related transcriptional regulator | chr1:22793447-22794577 REVERSE LENGTH=376
AT2G40360.1	AT2G40360.1 | Symbols: | Transducin/WD40 repeat-like superfamily protein | chr2:16853123-16856635 REVERSE LENGTH=753
AT1G42970.1	AT1G42970.1 | Symbols: GAPB | glyceraldehyde-3-phosphate dehydrogenase B subunit | chr1:16127552-16129584 FORWARD LENGTH=447
AT3G57150.1	AT3G57150.1 | Symbols: NAP57, AtNAP57, CBF5, AtCBF5 | homologue of NAP57 | chr3:21154255-21155952 REVERSE LENGTH=565
AT3G18600.1	AT3G18600.1 | Symbols: | P-loop containing nucleoside triphosphate hydrolases superfamily protein | chr3:6399724-6403007 REVERSE LENGTH=568
AT4G07410.1	AT4G07410.1 | Symbols: | Transducin family protein / WD-40 repeat family protein | chr4:4201465-4205136 REVERSE LENGTH=815
AT5G11240.1	AT5G11240.1 | Symbols: | transducin family protein / WD-40 repeat family protein | chr5:3582949-3586782 FORWARD LENGTH=615
AT5G15550.1	AT5G15550.1 | Symbols: | Transducin/WD40 repeat-like superfamily protein | chr5:5059051-5062003 REVERSE LENGTH=433
AT1G56190.1	AT1G56190.1 | Symbols: | Phosphoglycerate kinase family protein | chr1:21028403-21030454 FORWARD LENGTH=478
AT1G65030.1	AT1G65030.1 | Symbols: | Transducin/WD40 repeat-like superfamily protein | chr1:24156798-24158511 FORWARD LENGTH=345
AT1G80750.1	AT1G80750.1 | Symbols: | Ribosomal protein L30/L7 family protein | chr1:30349052-30350434 FORWARD LENGTH=247
AT2G01250.1	AT2G01250.1 | Symbols: | Ribosomal protein L30/L7 family protein | chr2:132943-134264 REVERSE LENGTH=242
AT3G12110.1	AT3G12110.1 | Symbols: ACT11 | actin-11 | chr3:3858116-3859609 FORWARD LENGTH=377
AT3G14420.1	AT3G14420.1 | Symbols: | Aldolase-type TIM barrel family protein | chr3:4821804-4823899 FORWARD LENGTH=367
AT3G26650.1	AT3G26650.1 | Symbols: GAPA, GAPA-1 | glyceraldehyde 3-phosphate dehydrogenase A subunit | chr3:9795226-9796848 FORWARD LENGTH=396
AT4G10340.1	AT4G10340.1 | Symbols: LHCB5 | light harvesting complex of photosystem II 5 | chr4:6408200-6409496 FORWARD LENGTH=280
AT4G25340.1	AT4G25340.1 | Symbols: FKBP53, ATFKBP53 | FK506 BINDING PROTEIN 53 | chr4:12959657-12962632 REVERSE LENGTH=477
AT3G10530.1	AT3G10530.1 | Symbols: | Transducin/WD40 repeat-like superfamily protein | chr3:3286277-3288670 FORWARD LENGTH=536
AT4G04940.1	AT4G04940.1 | Symbols: | transducin family protein / WD-40 repeat family protein | chr4:2511212-2517052 REVERSE LENGTH=910
AT5G67240.1	AT5G67240.1 | Symbols: SDN3 | small RNA degrading nuclease 3 | chr5:26824454-26828098 REVERSE LENGTH=782
AT1G12900.1	AT1G12900.1 | Symbols: GAPA-2 | glyceraldehyde 3-phosphate dehydrogenase A subunit 2 | chr1:4392634-4394283 REVERSE LENGTH=399
AT1G74050.1	AT1G74050.1 | Symbols: | Ribosomal protein L6 family protein | chr1:27847256-27848680 REVERSE LENGTH=233
AT2G17360.1	AT2G17360.1 | Symbols: | Ribosomal protein S4 (RPS4A) family protein | chr2:7546598-7548138 FORWARD LENGTH=261
AT3G09630.1	AT3G09630.1 | Symbols: | Ribosomal protein L4/L1 family | chr3:2953813-2955444 FORWARD LENGTH=406
AT3G13920.1	AT3G13920.1 | Symbols: EIF4A1, RH4, TIF4A1 | eukaryotic translation initiation factor 4A1 | chr3:4592635-4594128 REVERSE LENGTH=412
AT3G17390.1	AT3G17390.1 | Symbols: MTO3, SAMS3, MAT4 | S-adenosylmethionine synthetase family protein | chr3:5952484-5953665 REVERSE LENGTH=393
AT4G24280.1	AT4G24280.1 | Symbols: cpHsc70-1 | chloroplast heat shock protein 70-1 | chr4:12590094-12593437 FORWARD LENGTH=718
AT5G02870.1	AT5G02870.1 | Symbols: | Ribosomal protein L4/L1 family | chr5:657830-659526 FORWARD LENGTH=407
AT1G63780.1	AT1G63780.1 | Symbols: IMP4 | Ribosomal RNA processing Brix domain protein | chr1:23665045-23667243 REVERSE LENGTH=294
AT3G21540.1	AT3G21540.1 | Symbols: | transducin family protein / WD-40 repeat family protein | chr3:7586100-7590856 REVERSE LENGTH=955
AT5G16750.1	AT5G16750.1 | Symbols: TOZ | Transducin family protein / WD-40 repeat family protein | chr5:5504541-5509266 REVERSE LENGTH=876
AT1G09760.1	AT1G09760.1 | Symbols: U2A' | U2 small nuclear ribonucleoprotein A | chr1:3159476-3161603 REVERSE LENGTH=249
AT1G18540.1	AT1G18540.1 | Symbols: | Ribosomal protein L6 family protein | chr1:6377448-6378548 REVERSE LENGTH=233
AT1G33120.1	AT1G33120.1 | Symbols: | Ribosomal protein L6 family | chr1:12010986-12012223 FORWARD LENGTH=194
AT1G54270.1	AT1G54270.1 | Symbols: EIF4A-2 | eif4a-2 | chr1:20260495-20262018 FORWARD LENGTH=412
AT1G77030.1	AT1G77030.1 | Symbols: | hydrolases, acting on acid anhydrides, in phosphorus-containing anhydrides;ATP-dependent helicases;nucleic acid binding;ATP binding;RNA binding;helicases | chr1:28947887-28951526 REVERSE LENGTH=845
AT2G44120.1	AT2G44120.1 | Symbols: | Ribosomal protein L30/L7 family protein | chr2:18249227-18250402 REVERSE LENGTH=242
AT3G03780.1	AT3G03780.1 | Symbols: ATMS2, MS2 | methionine synthase 2 | chr3:957602-960740 FORWARD LENGTH=765
AT3G09440.1	AT3G09440.1 | Symbols: | Heat shock protein 70 (Hsp 70) family protein | chr3:2903434-2905632 REVERSE LENGTH=649
AT3G14415.1	AT3G14415.1 | Symbols: | Aldolase-type TIM barrel family protein | chr3:4818667-4820748 FORWARD LENGTH=367
AT3G50820.1	AT3G50820.1 | Symbols: PSBO2, PSBO-2, OEC33 | photosystem II subunit O-2 | chr3:18891008-18892311 REVERSE LENGTH=331
AT3G60750.1	AT3G60750.1 | Symbols: | Transketolase | chr3:22454004-22456824 FORWARD LENGTH=741
AT4G04640.1	AT4G04640.1 | Symbols: ATPC1 | ATPase, F1 complex, gamma subunit protein | chr4:2350761-2351882 REVERSE LENGTH=373
AT4G34910.1	AT4G34910.1 | Symbols: | P-loop containing nucleoside triphosphate hydrolases superfamily protein | chr4:16631661-16634834 FORWARD LENGTH=626
AT5G02500.1	AT5G02500.1 | Symbols: HSC70-1, HSP70-1, AT-HSC70-1, HSC70 | heat shock cognate protein 70-1 | chr5:554055-556334 REVERSE LENGTH=651
AT5G14740.2	AT5G14740.2 | Symbols: CA2, CA18, BETA CA2 | carbonic anhydrase 2 | chr5:4760536-4762382 FORWARD LENGTH=259
AT5G23120.1	AT5G23120.1 | Symbols: HCF136 | photosystem II stability/assembly factor, chloroplast (HCF136) | chr5:7778154-7780463 FORWARD LENGTH=403
AT5G61770.1	AT5G61770.1 | Symbols: PPAN | PETER PAN-like protein | chr5:24815888-24817495 FORWARD LENGTH=345
AT5G66190.1	AT5G66190.1 | Symbols: ATLFNR1, FNR1 | ferredoxin-NADP(+)-oxidoreductase 1 | chr5:26451203-26453012 REVERSE LENGTH=360
AT3G19760.1	AT3G19760.1 | Symbols: EIF4A-III | eukaryotic initiation factor 4A-III | chr3:6863790-6866242 FORWARD LENGTH=408
AT4G05410.1	AT4G05410.1 | Symbols: YAO | Transducin/WD40 repeat-like superfamily protein | chr4:2743229-2745521 REVERSE LENGTH=504
AT1G29320.1	AT1G29320.1 | Symbols: | Transducin/WD40 repeat-like superfamily protein | chr1:10255355-10258238 FORWARD LENGTH=468
AT3G58660.1	AT3G58660.1 | Symbols: | Ribosomal protein L1p/L10e family | chr3:21701574-21702914 FORWARD LENGTH=446
AT1G49240.1	AT1G49240.1 | Symbols: ACT8 | actin 8 | chr1:18216539-18217947 FORWARD LENGTH=377
AT3G01500.1	AT3G01500.1 | Symbols: CA1, ATBCA1, SABP3, ATSABP3 | carbonic anhydrase 1 | chr3:194853-196716 REVERSE LENGTH=270
AT5G09810.1	AT5G09810.1 | Symbols: ACT7 | actin 7 | chr5:3052809-3054220 FORWARD LENGTH=377
AT5G11170.1	AT5G11170.1 | Symbols: | DEAD/DEAH box RNA helicase family protein | chr5:3553334-3556646 FORWARD LENGTH=427
AT5G20720.1	AT5G20720.1 | Symbols: CPN20, CPN10, CHCPN10, ATCPN21, CPN21 | chaperonin 20 | chr5:7015015-7016354 FORWARD LENGTH=253
AT5G66570.1	AT5G66570.1 | Symbols: PSBO-1, OEE1, OEE33, OE33, PSBO1, MSP-1 | PS II oxygen-evolving complex 1 | chr5:26568744-26570124 FORWARD LENGTH=332
AT3G56990.1	AT3G56990.1 | Symbols: EDA7 | embryo sac development arrest 7 | chr3:21088358-21091976 REVERSE LENGTH=711
AT1G07660.1	AT1G07660.1 | Symbols: | Histone superfamily protein | chr1:2369212-2369523 FORWARD LENGTH=103
AT1G31970.1	AT1G31970.1 | Symbols: STRS1 | DEA(D/H)-box RNA helicase family protein | chr1:11479921-11482707 FORWARD LENGTH=537
AT1G10490.1	AT1G10490.1 | Symbols: | Domain of unknown function (DUF1726) ;Putative ATPase (DUF699) | chr1:3453589-3459925 FORWARD LENGTH=1028
AT5G66540.1	AT5G66540.1 | Symbols: | FUNCTIONS IN: molecular_function unknown; INVOLVED IN: rRNA processing; LOCATED IN: cytosol, nucleolus, nucleus; EXPRESSED IN: 22 plant structures; EXPRESSED DURING: 12 growth stages; CONTAINS InterPro DOMAIN/s: U3 small nu
AT2G21440.1	AT2G21440.1 | Symbols: | RNA-binding (RRM/RBD/RNP motifs) family protein | chr2:9173712-9179065 REVERSE LENGTH=1003
AT5G14520.1	AT5G14520.1 | Symbols: | pescadillo-related | chr5:4680789-4684330 REVERSE LENGTH=590
AT1G25260.1	AT1G25260.1 | Symbols: | Ribosomal protein L10 family protein | chr1:8854163-8855766 REVERSE LENGTH=235
AT2G43650.1	AT2G43650.1 | Symbols: EMB2777 | Sas10/U3 ribonucleoprotein (Utp) family protein | chr2:18099430-18103147 FORWARD LENGTH=654
AT1G07920.1	AT1G07920.1 | Symbols: | GTP binding Elongation factor Tu family protein | chr1:2455559-2457001 FORWARD LENGTH=449
AT4G26600.1	AT4G26600.1 | Symbols: | S-adenosyl-L-methionine-dependent methyltransferases superfamily protein | chr4:13419629-13423418 FORWARD LENGTH=671
AT2G34040.1	Apoptosis inhibitory protein 5 (API5)650
AT2G34430.1	AT2G34430.1 | Symbols: LHB1B1, LHCB1.4 | light-harvesting chlorophyll-protein complex II subunit B1 | chr2:14524818-14525618 FORWARD LENGTH=266
AT2G47610.1	AT2G47610.1 | Symbols: | Ribosomal protein L7Ae/L30e/S12e/Gadd45 family protein | chr2:19529854-19531401 FORWARD LENGTH=257
AT3G01160.1	AT3G01160.1 | Symbols: | FUNCTIONS IN: molecular_function unknown; INVOLVED IN: biological_process unknown; LOCATED IN: cytosol, nucleus; EXPRESSED IN: 22 plant structures; EXPRESSED DURING: 13 growth stages; CONTAINS InterPro DOMAIN/s: NUC153 (Int
AT4G13940.1	AT4G13940.1 | Symbols: HOG1, EMB1395, SAHH1, MEE58, ATSAHH1 | S-adenosyl-L-homocysteine hydrolase | chr4:8054931-8056676 FORWARD LENGTH=485
AT4G20360.1	AT4G20360.1 | Symbols: ATRAB8D, ATRABE1B, RABE1b | RAB GTPase homolog E1B | chr4:10990036-10991466 FORWARD LENGTH=476
AT4G25210.1	AT4G25210.1 | Symbols: | DNA-binding storekeeper protein-related transcriptional regulator | chr4:12918446-12919552 FORWARD LENGTH=368
AT2G37990.1	AT2G37990.1 | Symbols: | ribosome biogenesis regulatory protein (RRS1) family protein | chr2:15900713-15903028 FORWARD LENGTH=318
AT5G05210.1	AT5G05210.1 | Symbols: | Surfeit locus protein 6 | chr5:1548198-1549534 FORWARD LENGTH=386
AT5G23060.1	AT5G23060.1 | Symbols: CaS | calcium sensing receptor | chr5:7736760-7738412 REVERSE LENGTH=387
AT5G26000.1	AT5G26000.1 | Symbols: TGG1, BGLU38 | thioglucoside glucohydrolase 1 | chr5:9079678-9082347 REVERSE LENGTH=541
AT5G57120.1	AT5G57120.1 | Symbols: | FUNCTIONS IN: molecular_function unknown; INVOLVED IN: biological_process unknown; LOCATED IN: nucleolus; EXPRESSED IN: 21 plant structures; EXPRESSED DURING: 13 growth stages; CONTAINS InterPro DOMAIN/s: LisH dimerisation
AT3G09720.1	AT3G09720.1 | Symbols: | P-loop containing nucleoside triphosphate hydrolases superfamily protein | chr3:2980483-2983268 REVERSE LENGTH=541
AT5G22880.1	AT5G22880.1 | Symbols: H2B, HTB2 | histone B2 | chr5:7652130-7652567 REVERSE LENGTH=145
AT3G57000.1	AT3G57000.1 | Symbols: | nucleolar essential protein-related | chr3:21092610-21094109 FORWARD LENGTH=298
AT4G32720.1	AT4G32720.1 | Symbols: AtLa1, La1 | La protein 1 | chr4:15787313-15789683 FORWARD LENGTH=433
AT5G52040.1	AT5G52040.1 | Symbols: ATRSP41, RS41, At-RS41 | RNA-binding (RRM/RBD/RNP motifs) family protein | chr5:21131081-21133318 FORWARD LENGTH=356
AT1G60850.1	AT1G60850.1 | Symbols: ATRPAC42, AAC42 | DNA-directed RNA polymerase family protein | chr1:22398078-22400155 REVERSE LENGTH=375
AT2G21660.1	AT2G21660.1 | Symbols: ATGRP7, CCR2, GR-RBP7, GRP7 | cold, circadian rhythm, and rna binding 2 | chr2:9265477-9266316 REVERSE LENGTH=176
AT1G72440.1	AT1G72440.1 | Symbols: EDA25, SWA2 | CCAAT-binding factor | chr1:27268325-27273596 REVERSE LENGTH=1043
AT1G52930.1	AT1G52930.1 | Symbols: | Ribosomal RNA processing Brix domain protein | chr1:19711261-19713103 FORWARD LENGTH=320
AT1G02500.1	AT1G02500.1 | Symbols: SAM1, SAM-1, MAT1, AtSAM1 | S-adenosylmethionine synthetase 1 | chr1:519037-520218 FORWARD LENGTH=393
AT1G04410.1	AT1G04410.1 | Symbols: | Lactate/malate dehydrogenase family protein | chr1:1189418-1191267 REVERSE LENGTH=332
AT1G05190.1	AT1G05190.1 | Symbols: emb2394 | Ribosomal protein L6 family | chr1:1502515-1503738 REVERSE LENGTH=223
AT1G49480.1	AT1G49480.1 | Symbols: RTV1 | related to vernalization1 1 | chr1:18314596-18315460 REVERSE LENGTH=226
AT1G50920.1	AT1G50920.1 | Symbols: | Nucleolar GTP-binding protein | chr1:18870555-18872570 FORWARD LENGTH=671
AT2G21330.1	AT2G21330.1 | Symbols: FBA1 | fructose-bisphosphate aldolase 1 | chr2:9128416-9130152 REVERSE LENGTH=399
AT2G33730.1	AT2G33730.1 | Symbols: | P-loop containing nucleoside triphosphate hydrolases superfamily protein | chr2:14265679-14267880 REVERSE LENGTH=733
AT2G34420.1	AT2G34420.1 | Symbols: LHB1B2, LHCB1.5 | photosystem II light harvesting complex gene B1B2 | chr2:14522716-14523513 REVERSE LENGTH=265
AT2G39460.1	AT2G39460.1 | Symbols: ATRPL23A, RPL23A, RPL23AA | ribosomal protein L23AA | chr2:16475049-16475904 FORWARD LENGTH=154
AT3G11630.1	AT3G11630.1 | Symbols: | Thioredoxin superfamily protein | chr3:3672189-3673937 FORWARD LENGTH=266
AT3G24080.1	AT3G24080.1 | Symbols: | KRR1 family protein | chr3:8695191-8697107 REVERSE LENGTH=638
AT3G25520.1	AT3G25520.1 | Symbols: ATL5, PGY3, OLI5, RPL5A | ribosomal protein L5 | chr3:9269573-9271327 REVERSE LENGTH=301
AT3G46780.1	AT3G46780.1 | Symbols: PTAC16 | plastid transcriptionally active 16 | chr3:17228766-17231021 FORWARD LENGTH=510
AT3G52930.1	AT3G52930.1 | Symbols: | Aldolase superfamily protein | chr3:19627383-19628874 REVERSE LENGTH=358
AT3G55800.1	AT3G55800.1 | Symbols: SBPASE | sedoheptulose-bisphosphatase | chr3:20709640-20711421 FORWARD LENGTH=393
AT3G62870.1	AT3G62870.1 | Symbols: | Ribosomal protein L7Ae/L30e/S12e/Gadd45 family protein | chr3:23242862-23244273 REVERSE LENGTH=256
AT4G09000.1	AT4G09000.1 | Symbols: GRF1, GF14 CHI | general regulatory factor 1 | chr4:5775387-5777157 FORWARD LENGTH=267
AT4G09650.1	AT4G09650.1 | Symbols: ATPD | ATP synthase delta-subunit gene | chr4:6100799-6101503 FORWARD LENGTH=234
AT4G18905.1	AT4G18905.1 | Symbols: | Transducin/WD40 repeat-like superfamily protein | chr4:10360234-10362991 FORWARD LENGTH=494
AT5G06290.1	AT5G06290.1 | Symbols: 2-Cys Prx B, 2CPB | 2-cysteine peroxiredoxin B | chr5:1919380-1921211 FORWARD LENGTH=273
AT5G27850.1	AT5G27850.1 | Symbols: | Ribosomal protein L18e/L15 superfamily protein | chr5:9873169-9874297 FORWARD LENGTH=187
AT5G35630.1	AT5G35630.1 | Symbols: GS2, GLN2, ATGSL1 | glutamine synthetase 2 | chr5:13831220-13833239 FORWARD LENGTH=430
AT5G38410.1	AT5G38410.1 | Symbols: | Ribulose bisphosphate carboxylase (small chain) family protein | chr5:15377501-15378306 REVERSE LENGTH=181
AT5G38430.1	AT5G38430.1 | Symbols: | Ribulose bisphosphate carboxylase (small chain) family protein | chr5:15384350-15385155 REVERSE LENGTH=181
AT5G60990.1	AT5G60990.1 | Symbols: | DEA(D/H)-box RNA helicase family protein | chr5:24546601-24549148 REVERSE LENGTH=456
AT4G16630.1	AT4G16630.1 | Symbols: | DEA(D/H)-box RNA helicase family protein | chr4:9362176-9366449 REVERSE LENGTH=789
AT4G28450.1	AT4G28450.1 | Symbols: | nucleotide binding;protein binding | chr4:14061724-14064582 REVERSE LENGTH=452
AT3G07750.1	AT3G07750.1 | Symbols: | 3'-5'-exoribonuclease family protein | chr3:2473486-2475218 FORWARD LENGTH=286
AT4G15770.1	AT4G15770.1 | Symbols: | RNA binding | chr4:8978060-8978623 FORWARD LENGTH=187
AT5G04600.1	AT5G04600.1 | Symbols: | RNA-binding (RRM/RBD/RNP motifs) family protein | chr5:1323700-1325486 FORWARD LENGTH=222
AT3G49910.1	AT3G49910.1 | Symbols: | Translation protein SH3-like family protein | chr3:18504311-18504751 FORWARD LENGTH=146
AT1G16280.1	AT1G16280.1 | Symbols: RH36, AtRH36, SWA3 | RNA helicase 36 | chr1:5568482-5570487 REVERSE LENGTH=491
AT1G44575.1	AT1G44575.1 | Symbols: NPQ4, PSBS | Chlorophyll A-B binding family protein | chr1:16871768-16873194 FORWARD LENGTH=265
AT1G61520.1	AT1G61520.1 | Symbols: LHCA3 | photosystem I light harvesting complex gene 3 | chr1:22700152-22701149 FORWARD LENGTH=273
AT1G67090.1	AT1G67090.1 | Symbols: RBCS1A | ribulose bisphosphate carboxylase small chain 1A | chr1:25048465-25049249 REVERSE LENGTH=180
AT2G07698.1	AT2G07698.1 | Symbols: | ATPase, F1 complex, alpha subunit protein | chr2:3361474-3364028 FORWARD LENGTH=777
AT4G16143.1	AT4G16143.1 | Symbols: IMPA-2 | importin alpha isoform 2 | chr4:9134450-9137134 REVERSE LENGTH=535
AT4G25730.1	AT4G25730.1 | Symbols: | FtsJ-like methyltransferase family protein | chr4:13102906-13106718 REVERSE LENGTH=821
AT4G27090.1	AT4G27090.1 | Symbols: | Ribosomal protein L14 | chr4:13594104-13595187 REVERSE LENGTH=134
AT5G06360.1	AT5G06360.1 | Symbols: | Ribosomal protein S8e family protein | chr5:1944835-1946512 FORWARD LENGTH=260
AT5G14050.1	AT5G14050.1 | Symbols: | Transducin/WD40 repeat-like superfamily protein | chr5:4533539-4535179 FORWARD LENGTH=546
AT5G15200.1	AT5G15200.1 | Symbols: | Ribosomal protein S4 | chr5:4935124-4936334 REVERSE LENGTH=198
AT5G25980.2	AT5G25980.2 | Symbols: TGG2, BGLU37 | glucoside glucohydrolase 2 | chr5:9072730-9075477 FORWARD LENGTH=547
AT5G38480.1	AT5G38480.1 | Symbols: GRF3, RCI1 | general regulatory factor 3 | chr5:15410277-15411285 FORWARD LENGTH=255
AT5G40200.1	AT5G40200.1 | Symbols: DegP9 | DegP protease 9 | chr5:16070402-16073101 FORWARD LENGTH=592
AT5G64420.1	AT5G64420.1 | Symbols: | DNA polymerase V family | chr5:25756416-25761122 FORWARD LENGTH=1306
AT4G26630.1	AT4G26630.1 | Symbols: | DEK domain-containing chromatin associated protein | chr4:13430873-13434877 REVERSE LENGTH=763
AT1G74560.1	AT1G74560.1 | Symbols: NRP1 | NAP1-related protein 1 | chr1:28017815-28019900 REVERSE LENGTH=256
AT5G10010.1	AT5G10010.1 | Symbols: | unknown protein; FUNCTIONS IN: molecular_function unknown; INVOLVED IN: biological_process unknown; LOCATED IN: nucleolus; EXPRESSED IN: 25 plant structures; EXPRESSED DURING: 15 growth stages; BEST Arabidopsis thaliana pro
AT1G15420.1	AT1G15420.1 | Symbols: | CONTAINS InterPro DOMAIN/s: Small-subunit processome, Utp12 (InterPro:IPR007148); Has 764 Blast hits to 656 proteins in 193 species: Archae - 0; Bacteria - 42; Metazoa - 237; Fungi - 154; Plants - 85; Viruses - 23; Other Eu
AT1G18850.1	AT1G18850.1 | Symbols: | unknown protein; FUNCTIONS IN: molecular_function unknown; INVOLVED IN: biological_process unknown; LOCATED IN: nucleolus; EXPRESSED IN: 22 plant structures; EXPRESSED DURING: 13 growth stages; Has 40 Blast hits to 40 prote
AT3G57940.1	AT3G57940.1 | Symbols: | Domain of unknown function (DUF1726) ;Putative ATPase (DUF699) | chr3:21449560-21455834 FORWARD LENGTH=1028
AT4G28200.1	AT4G28200.1 | Symbols: | FUNCTIONS IN: molecular_function unknown; INVOLVED IN: RNA processing; LOCATED IN: intracellular; EXPRESSED IN: 22 plant structures; EXPRESSED DURING: 13 growth stages; CONTAINS InterPro DOMAIN/s: RNA-processing protein, HA
AT5G15750.1	AT5G15750.1 | Symbols: | Alpha-L RNA-binding motif/Ribosomal protein S4 family protein | chr5:5141449-5142701 FORWARD LENGTH=182
AT5G22100.1	AT5G22100.1 | Symbols: | RNA cyclase family protein | chr5:7329015-7330718 FORWARD LENGTH=375
AT5G08420.1	AT5G08420.1 | Symbols: | RNA-binding KH domain-containing protein | chr5:2713555-2716064 FORWARD LENGTH=391
AT3G62310.1	AT3G62310.1 | Symbols: | RNA helicase family protein | chr3:23057516-23060561 REVERSE LENGTH=726
AT5G65900.1	AT5G65900.1 | Symbols: | DEA(D/H)-box RNA helicase family protein | chr5:26358328-26361244 FORWARD LENGTH=633
AT1G60080.1	AT1G60080.1 | Symbols: | 3'-5'-exoribonuclease family protein | chr1:22152605-22154339 REVERSE LENGTH=302
AT1G20020.1	AT1G20020.1 | Symbols: ATLFNR2, FNR2 | ferredoxin-NADP(+)-oxidoreductase 2 | chr1:6942851-6944868 FORWARD LENGTH=369
AT1G23280.1	AT1G23280.1 | Symbols: | MAK16 protein-related | chr1:8260865-8262650 REVERSE LENGTH=303
AT1G32060.1	AT1G32060.1 | Symbols: PRK | phosphoribulokinase | chr1:11532668-11534406 FORWARD LENGTH=395
AT1G53240.1	AT1G53240.1 | Symbols: mMDH1 | Lactate/malate dehydrogenase family protein | chr1:19854966-19856802 REVERSE LENGTH=341
AT1G66260.1	AT1G66260.1 | Symbols: | RNA-binding (RRM/RBD/RNP motifs) family protein | chr1:24695895-24697883 REVERSE LENGTH=295
AT1G78300.1	AT1G78300.1 | Symbols: GRF2, 14-3-3OMEGA, GF14 OMEGA | general regulatory factor 2 | chr1:29461883-29463052 FORWARD LENGTH=259
AT2G20450.1	AT2G20450.1 | Symbols: | Ribosomal protein L14 | chr2:8813923-8815071 FORWARD LENGTH=134
AT2G25970.1	AT2G25970.1 | Symbols: | KH domain-containing protein | chr2:11071844-11075604 REVERSE LENGTH=632
AT2G36530.1	AT2G36530.1 | Symbols: LOS2, ENO2 | Enolase | chr2:15321081-15323786 REVERSE LENGTH=444
AT2G36880.1	AT2G36880.1 | Symbols: MAT3 | methionine adenosyltransferase 3 | chr2:15479721-15480893 REVERSE LENGTH=390
AT3G08580.1	AT3G08580.1 | Symbols: AAC1 | ADP/ATP carrier 1 | chr3:2605706-2607030 REVERSE LENGTH=381
AT3G18520.1	AT3G18520.1 | Symbols: HDA15, ATHDA15 | histone deacetylase 15 | chr3:6361605-6365367 FORWARD LENGTH=552
AT3G24830.1	AT3G24830.1 | Symbols: | Ribosomal protein L13 family protein | chr3:9064613-9065871 FORWARD LENGTH=206
AT3G44310.1	AT3G44310.1 | Symbols: NIT1, ATNIT1, NITI | nitrilase 1 | chr3:15986901-15988841 FORWARD LENGTH=346
AT3G47520.1	AT3G47520.1 | Symbols: MDH | malate dehydrogenase | chr3:17513657-17514868 FORWARD LENGTH=403
AT3G54050.1	AT3G54050.1 | Symbols: HCEF1 | high cyclic electron flow 1 | chr3:20016951-20018527 FORWARD LENGTH=417
AT3G55440.1	AT3G55440.1 | Symbols: ATCTIMC, TPI, CYTOTPI | triosephosphate isomerase | chr3:20553794-20556078 FORWARD LENGTH=254
AT4G02520.1	AT4G02520.1 | Symbols: ATGSTF2, ATPM24.1, ATPM24, GST2, GSTF2 | glutathione S-transferase PHI 2 | chr4:1110673-1111531 REVERSE LENGTH=212
AT4G31700.1	AT4G31700.1 | Symbols: RPS6, RPS6A | ribosomal protein S6 | chr4:15346306-15347714 REVERSE LENGTH=250
AT4G37090.1	AT4G37090.1 | Symbols: | unknown protein; FUNCTIONS IN: molecular_function unknown; INVOLVED IN: biological_process unknown; LOCATED IN: cellular_component unknown; EXPRESSED IN: 23 plant structures; EXPRESSED DURING: 13 growth stages; Has 30201 Bl
AT5G08670.1	AT5G08670.1 | Symbols: | ATP synthase alpha/beta family protein | chr5:2818395-2821149 REVERSE LENGTH=556
AT5G09660.1	AT5G09660.1 | Symbols: PMDH2 | peroxisomal NAD-malate dehydrogenase 2 | chr5:2993645-2995551 REVERSE LENGTH=354
AT3G44750.1	AT3G44750.1 | Symbols: HD2A, ATHD2A, HDA3, HDT1 | histone deacetylase 3 | chr3:16298045-16299585 FORWARD LENGTH=245
AT5G61330.1	AT5G61330.1 | Symbols: | rRNA processing protein-related | chr5:24657287-24660103 REVERSE LENGTH=436
AT3G13940.1	AT3G13940.1 | Symbols: | DNA binding;DNA-directed RNA polymerases | chr3:4600647-4602412 REVERSE LENGTH=442
AT1G07840.1	AT1G07840.1 | Symbols: | Sas10/Utp3/C1D family | chr1:2424603-2426425 FORWARD LENGTH=312
AT3G49010.1	AT3G49010.1 | Symbols: ATBBC1, BBC1, RSU2 | breast basic conserved 1 | chr3:18166971-18168047 REVERSE LENGTH=206
AT5G10360.1	AT5G10360.1 | Symbols: EMB3010, RPS6B | Ribosomal protein S6e | chr5:3258734-3260142 REVERSE LENGTH=249
AT5G22650.1	AT5G22650.1 | Symbols: HD2B, HDT02, HDT2, ATHD2B, HDA4, HD2, ATHD2 | histone deacetylase 2B | chr5:7534120-7536054 FORWARD LENGTH=306
AT3G03920.1	AT3G03920.1 | Symbols: | H/ACA ribonucleoprotein complex, subunit Gar1/Naf1 protein | chr3:1009123-1010379 REVERSE LENGTH=202
AT1G02840.1	AT1G02840.1 | Symbols: SR1, ATSRP34, SRP34, SR34, At-SR34 | RNA-binding (RRM/RBD/RNP motifs) family protein | chr1:626918-629583 FORWARD LENGTH=303
AT1G04690.1	AT1G04690.1 | Symbols: KAB1, KV-BETA1 | potassium channel beta subunit 1 | chr1:1313662-1315420 FORWARD LENGTH=328
AT1G06680.1	AT1G06680.1 | Symbols: PSBP-1, OEE2, PSII-P, OE23 | photosystem II subunit P-1 | chr1:2047940-2049186 FORWARD LENGTH=263
AT1G09340.1	AT1G09340.1 | Symbols: CRB, CSP41B, HIP1.3 | chloroplast RNA binding | chr1:3015473-3018035 FORWARD LENGTH=378
AT1G15820.1	AT1G15820.1 | Symbols: LHCB6, CP24 | light harvesting complex photosystem II subunit 6 | chr1:5446685-5447676 REVERSE LENGTH=258
AT1G23310.1	AT1G23310.1 | Symbols: GGT1, AOAT1, GGAT1 | glutamate:glyoxylate aminotransferase | chr1:8268720-8271329 REVERSE LENGTH=481
AT1G31330.1	AT1G31330.1 | Symbols: PSAF | photosystem I subunit F | chr1:11215011-11215939 REVERSE LENGTH=221
AT1G68010.1	AT1G68010.1 | Symbols: HPR, ATHPR1 | hydroxypyruvate reductase | chr1:25493418-25495720 FORWARD LENGTH=386
AT2G05070.1	AT2G05070.1 | Symbols: LHCB2.2, LHCB2 | photosystem II light harvesting complex gene 2.2 | chr2:1799436-1800329 REVERSE LENGTH=265
AT2G18020.1	AT2G18020.1 | Symbols: EMB2296 | Ribosomal protein L2 family | chr2:7837151-7838160 FORWARD LENGTH=258
AT2G27530.1	AT2G27530.1 | Symbols: PGY1 | Ribosomal protein L1p/L10e family | chr2:11763443-11764570 REVERSE LENGTH=216
AT2G27840.1	AT2G27840.1 | Symbols: HDT4, HDA13, HDT04 | histone deacetylase-related / HD-related | chr2:11862085-11863707 FORWARD LENGTH=203
AT2G30870.1	AT2G30870.1 | Symbols: ATGSTF10, ERD13, ATGSTF4, GSTF10 | glutathione S-transferase PHI 10 | chr2:13141490-13142392 FORWARD LENGTH=215
AT2G30950.1	AT2G30950.1 | Symbols: VAR2, FTSH2 | FtsH extracellular protease family | chr2:13174692-13177064 FORWARD LENGTH=695
AT2G36160.1	AT2G36160.1 | Symbols: | Ribosomal protein S11 family protein | chr2:15169925-15171159 FORWARD LENGTH=150
AT2G37220.1	AT2G37220.1 | Symbols: | RNA-binding (RRM/RBD/RNP motifs) family protein | chr2:15634980-15636331 REVERSE LENGTH=289
AT2G37270.1	AT2G37270.1 | Symbols: ATRPS5B, RPS5B | ribosomal protein 5B | chr2:15647883-15649042 REVERSE LENGTH=207
AT2G42740.1	AT2G42740.1 | Symbols: RPL16A | ribosomal protein large subunit 16A | chr2:17791794-17792946 FORWARD LENGTH=182
AT2G43030.1	AT2G43030.1 | Symbols: | Ribosomal protein L3 family protein | chr2:17894898-17895713 FORWARD LENGTH=271
AT2G43110.1	AT2G43110.1 | Symbols: | unknown protein; Has 212 Blast hits to 211 proteins in 96 species: Archae - 0; Bacteria - 6; Metazoa - 62; Fungi - 91; Plants - 31; Viruses - 0; Other Eukaryotes - 22 (source: NCBI BLink). | chr2:17922067-17924291 FORWARD L
AT3G07110.1	AT3G07110.1 | Symbols: | Ribosomal protein L13 family protein | chr3:2252092-2253332 FORWARD LENGTH=206
AT3G11510.1	AT3G11510.1 | Symbols: | Ribosomal protein S11 family protein | chr3:3623757-3624866 REVERSE LENGTH=150
AT3G11940.1	AT3G11940.1 | Symbols: ATRPS5A, AML1, RPS5A | ribosomal protein 5A | chr3:3778175-3779354 REVERSE LENGTH=207
AT3G16810.1	AT3G16810.1 | Symbols: APUM24, PUM24 | pumilio 24 | chr3:5723436-5727539 REVERSE LENGTH=641
AT3G23400.1	AT3G23400.1 | Symbols: FIB4 | Plastid-lipid associated protein PAP / fibrillin family protein | chr3:8376636-8378225 REVERSE LENGTH=284
AT3G47470.1	AT3G47470.1 | Symbols: LHCA4, CAB4 | light-harvesting chlorophyll-protein complex I subunit A4 | chr3:17493622-17494773 REVERSE LENGTH=251
AT3G52380.1	AT3G52380.1 | Symbols: CP33, PDE322 | chloroplast RNA-binding protein 33 | chr3:19421619-19422855 FORWARD LENGTH=329
AT3G52880.1	AT3G52880.1 | Symbols: ATMDAR1, MDAR1 | monodehydroascorbate reductase 1 | chr3:19601477-19604366 REVERSE LENGTH=434
AT3G55620.1	AT3G55620.1 | Symbols: emb1624 | Translation initiation factor IF6 | chr3:20634581-20636312 FORWARD LENGTH=245
AT3G63490.1	AT3G63490.1 | Symbols: | Ribosomal protein L1p/L10e family | chr3:23444269-23446020 FORWARD LENGTH=346
AT4G01310.1	AT4G01310.1 | Symbols: | Ribosomal L5P family protein | chr4:544166-545480 REVERSE LENGTH=262
AT4G14880.1	AT4G14880.1 | Symbols: OASA1, OLD3, CYTACS1 | O-acetylserine (thiol) lyase (OAS-TL) isoform A1 | chr4:8518209-8520050 REVERSE LENGTH=322
AT4G37930.1	AT4G37930.1 | Symbols: SHM1, STM, SHMT1 | serine transhydroxymethyltransferase 1 | chr4:17831891-17834742 REVERSE LENGTH=517
AT5G04280.1	AT5G04280.1 | Symbols: | RNA-binding (RRM/RBD/RNP motifs) family protein with retrovirus zinc finger-like domain | chr5:1192461-1195413 FORWARD LENGTH=310
AT5G08180.1	AT5G08180.1 | Symbols: | Ribosomal protein L7Ae/L30e/S12e/Gadd45 family protein | chr5:2631843-2633374 REVERSE LENGTH=156
AT5G08280.1	AT5G08280.1 | Symbols: HEMC | hydroxymethylbilane synthase | chr5:2663763-2665596 REVERSE LENGTH=382
AT5G20160.1	AT5G20160.1 | Symbols: | Ribosomal protein L7Ae/L30e/S12e/Gadd45 family protein | chr5:6804075-6805102 REVERSE LENGTH=128
AT5G20290.1	AT5G20290.1 | Symbols: | Ribosomal protein S8e family protein | chr5:6851695-6853012 REVERSE LENGTH=222
AT5G43720.1	AT5G43720.1 | Symbols: | Protein of unknown function (DUF2361) | chr5:17557431-17559238 REVERSE LENGTH=329
AT5G44020.1	AT5G44020.1 | Symbols: | HAD superfamily, subfamily IIIB acid phosphatase | chr5:17712433-17714046 FORWARD LENGTH=272
AT3G62030.1	AT3G62030.1 | Symbols: ROC4 | rotamase CYP 4 | chr3:22973708-22975139 FORWARD LENGTH=260
AT5G38720.1	AT5G38720.1 | Symbols: | unknown protein; Has 13419 Blast hits to 9093 proteins in 698 species: Archae - 38; Bacteria - 1038; Metazoa - 4949; Fungi - 1086; Plants - 485; Viruses - 44; Other Eukaryotes - 5779 (source: NCBI BLink). | chr5:15508417-15
AT2G46230.1	AT2G46230.1 | Symbols: | PIN domain-like family protein | chr2:18984459-18985850 REVERSE LENGTH=196
AT5G38890.1	AT5G38890.1 | Symbols: | Nucleic acid-binding, OB-fold-like protein | chr5:15569507-15570898 FORWARD LENGTH=191
AT3G61620.1	AT3G61620.1 | Symbols: RRP41 | 3'-5'-exoribonuclease family protein | chr3:22801382-22802910 REVERSE LENGTH=241
AT3G61860.1	AT3G61860.1 | Symbols: ATRSP31, RSP31, At-RS31, RS31 | RNA-binding (RRM/RBD/RNP motifs) family protein | chr3:22900311-22902159 REVERSE LENGTH=264
AT2G18220.1	AT2G18220.1 | Symbols: | Noc2p family | chr2:7928254-7931851 FORWARD LENGTH=764
AT4G01560.1	AT4G01560.1 | Symbols: MEE49 | Ribosomal RNA processing Brix domain protein | chr4:677266-679164 REVERSE LENGTH=343
AT1G18080.1	AT1G18080.1 | Symbols: ATARCA, RACK1A_AT, RACK1A | Transducin/WD40 repeat-like superfamily protein | chr1:6222325-6223901 FORWARD LENGTH=327
AT1G09590.1	AT1G09590.1 | Symbols: | Translation protein SH3-like family protein | chr1:3106549-3107606 FORWARD LENGTH=164
AT1G17690.1	AT1G17690.1 | Symbols: NOF1 | FUNCTIONS IN: molecular_function unknown; INVOLVED IN: biological_process unknown; LOCATED IN: nucleus; EXPRESSED IN: 24 plant structures; EXPRESSED DURING: 13 growth stages; CONTAINS InterPro DOMAIN/s: Digestive organ
AT4G20440.1	AT4G20440.1 | Symbols: smB | small nuclear ribonucleoprotein associated protein B | chr4:11022843-11023616 REVERSE LENGTH=257
AT1G04480.1	AT1G04480.1 | Symbols: | Ribosomal protein L14p/L23e family protein | chr1:1216110-1217257 FORWARD LENGTH=140
AT1G07320.1	AT1G07320.1 | Symbols: RPL4 | ribosomal protein L4 | chr1:2249190-2250189 FORWARD LENGTH=282
AT1G08360.1	AT1G08360.1 | Symbols: | Ribosomal protein L1p/L10e family | chr1:2636231-2637694 FORWARD LENGTH=216
AT1G11840.1	AT1G11840.1 | Symbols: ATGLX1, GLX1 | glyoxalase I homolog | chr1:3996045-3997518 FORWARD LENGTH=283
AT1G22300.1	AT1G22300.1 | Symbols: GRF10, 14-3-3EPSILON, GF14 EPSILON | general regulatory factor 10 | chr1:7879146-7881103 REVERSE LENGTH=254
AT1G22780.1	AT1G22780.1 | Symbols: PFL, RPS18A, PFL1 | Ribosomal protein S13/S18 family | chr1:8067990-8069163 FORWARD LENGTH=152
AT1G23410.1	AT1G23410.1 | Symbols: | Ribosomal protein S27a / Ubiquitin family protein | chr1:8314940-8315410 FORWARD LENGTH=156
AT1G23740.1	AT1G23740.1 | Symbols: | Oxidoreductase, zinc-binding dehydrogenase family protein | chr1:8398245-8399656 REVERSE LENGTH=386
AT1G27400.1	AT1G27400.1 | Symbols: | Ribosomal protein L22p/L17e family protein | chr1:9515230-9516725 FORWARD LENGTH=176
AT1G54780.1	AT1G54780.1 | Symbols: TLP18.3 | thylakoid lumen 18.3 kDa protein | chr1:20439533-20440953 FORWARD LENGTH=285
AT1G63160.1	AT1G63160.1 | Symbols: RFC2 | replication factor C 2 | chr1:23422068-23423771 REVERSE LENGTH=333
AT1G71500.1	AT1G71500.1 | Symbols: | Rieske (2Fe-2S) domain-containing protein | chr1:26936084-26937331 FORWARD LENGTH=287
AT1G72370.1	AT1G72370.1 | Symbols: P40, AP40, RP40, RPSAA | 40s ribosomal protein SA | chr1:27243148-27244842 REVERSE LENGTH=298
AT1G78370.1	AT1G78370.1 | Symbols: ATGSTU20, GSTU20 | glutathione S-transferase TAU 20 | chr1:29484428-29485204 REVERSE LENGTH=217
AT1G79550.1	AT1G79550.1 | Symbols: PGK | phosphoglycerate kinase | chr1:29924347-29926295 REVERSE LENGTH=401
AT2G19385.1	AT2G19385.1 | Symbols: | zinc ion binding | chr2:8387149-8388581 FORWARD LENGTH=275
AT2G21170.1	AT2G21170.1 | Symbols: TIM, PDTPI | triosephosphate isomerase | chr2:9071047-9073106 REVERSE LENGTH=315
AT2G30860.1	AT2G30860.1 | Symbols: ATGSTF9, GLUTTR, ATGSTF7, GSTF9 | glutathione S-transferase PHI 9 | chr2:13139132-13140057 FORWARD LENGTH=215
AT2G31610.1	AT2G31610.1 | Symbols: | Ribosomal protein S3 family protein | chr2:13450384-13451669 FORWARD LENGTH=250
AT2G34480.1	AT2G34480.1 | Symbols: | Ribosomal protein L18ae/LX family protein | chr2:14532916-14534161 REVERSE LENGTH=178
AT2G37190.1	AT2G37190.1 | Symbols: | Ribosomal protein L11 family protein | chr2:15619559-15620059 REVERSE LENGTH=166
AT3G08740.1	AT3G08740.1 | Symbols: | elongation factor P (EF-P) family protein | chr3:2654788-2656154 REVERSE LENGTH=236
AT3G09200.1	AT3G09200.1 | Symbols: | Ribosomal protein L10 family protein | chr3:2823364-2825020 REVERSE LENGTH=320
AT3G09820.1	AT3G09820.1 | Symbols: ADK1, ATADK1 | adenosine kinase 1 | chr3:3012122-3014624 FORWARD LENGTH=344
AT3G25530.1	AT3G25530.1 | Symbols: GHBDH, ATGHBDH, GLYR1, GR1 | glyoxylate reductase 1 | chr3:9271949-9273514 REVERSE LENGTH=289
AT3G49430.1	AT3G49430.1 | Symbols: SRp34a, SR34a, At-SR34a | SER/ARG-rich protein 34A | chr3:18332668-18334829 FORWARD LENGTH=300
AT3G53460.1	AT3G53460.1 | Symbols: CP29 | chloroplast RNA-binding protein 29 | chr3:19819738-19821423 REVERSE LENGTH=342
AT4G03280.1	AT4G03280.1 | Symbols: PETC, PGR1 | photosynthetic electron transfer C | chr4:1440314-1441717 FORWARD LENGTH=229
AT4G12600.1	AT4G12600.1 | Symbols: | Ribosomal protein L7Ae/L30e/S12e/Gadd45 family protein | chr4:7453296-7454208 FORWARD LENGTH=128
AT4G24770.1	AT4G24770.1 | Symbols: RBP31, ATRBP31, CP31, ATRBP33 | 31-kDa RNA binding protein | chr4:12766223-12767952 REVERSE LENGTH=329
AT4G26530.1	AT4G26530.1 | Symbols: | Aldolase superfamily protein | chr4:13391566-13392937 FORWARD LENGTH=358
AT4G39680.1	AT4G39680.1 | Symbols: | SAP domain-containing protein | chr4:18414604-18416938 REVERSE LENGTH=633
AT5G01530.1	AT5G01530.1 | Symbols: LHCB4.1 | light harvesting complex photosystem II | chr5:209084-210243 FORWARD LENGTH=290
AT5G30510.1	AT5G30510.1 | Symbols: RPS1, ARRPS1 | ribosomal protein S1 | chr5:11619262-11621223 REVERSE LENGTH=416
AT5G63570.1	AT5G63570.1 | Symbols: GSA1 | glutamate-1-semialdehyde-2,1-aminomutase | chr5:25451957-25453620 FORWARD LENGTH=474
AT1G72320.1	AT1G72320.1 | Symbols: APUM23, PUM23 | pumilio 23 | chr1:27228984-27232580 REVERSE LENGTH=753
AT1G55150.1	AT1G55150.1 | Symbols: | DEA(D/H)-box RNA helicase family protein | chr1:20574634-20577141 FORWARD LENGTH=501
AT3G22660.1	AT3G22660.1 | Symbols: | rRNA processing protein-related | chr3:8016237-8017118 REVERSE LENGTH=293
AT3G56510.1	AT3G56510.1 | Symbols: | RNA-binding (RRM/RBD/RNP motifs) family protein | chr3:20944348-20946235 REVERSE LENGTH=257
AT2G20490.1	AT2G20490.1 | Symbols: NOP10, EDA27 | nucleolar RNA-binding Nop10p family protein | chr2:8831897-8832723 FORWARD LENGTH=64
AT1G52740.1	AT1G52740.1 | Symbols: HTA9 | histone H2A protein 9 | chr1:19645409-19646221 FORWARD LENGTH=134
AT2G38810.1	AT2G38810.1 | Symbols: HTA8 | histone H2A 8 | chr2:16219444-16220679 REVERSE LENGTH=136
AT5G65350.1	AT5G65350.1 | Symbols: HTR11 | histone 3 11 | chr5:26119406-26119825 REVERSE LENGTH=139
AT1G09200.1	AT1G09200.1 | Symbols: | Histone superfamily protein | chr1:2971722-2972132 REVERSE LENGTH=136
AT4G40030.1	AT4G40030.1 | Symbols: | Histone superfamily protein | chr4:18555840-18556417 REVERSE LENGTH=136
AT2G25355.1	AT2G25355.1 | Symbols: | PNAS-3 related | chr2:10801391-10803591 FORWARD LENGTH=241
AT3G01540.1	AT3G01540.1 | Symbols: DRH1, ATDRH1 | DEAD box RNA helicase 1 | chr3:213077-216142 REVERSE LENGTH=618
AT2G17250.1	AT2G17250.1 | Symbols: EMB2762 | CCAAT-binding factor | chr2:7499573-7502957 FORWARD LENGTH=577
AT1G75670.1	AT1G75670.1 | Symbols: | DNA-directed RNA polymerases | chr1:28415378-28416505 REVERSE LENGTH=196
AT3G52150.1	AT3G52150.1 | Symbols: | RNA-binding (RRM/RBD/RNP motifs) family protein | chr3:19342074-19343090 FORWARD LENGTH=253
AT5G64200.1	AT5G64200.1 | Symbols: ATSC35, SC35, At-SC35 | ortholog of human splicing factor SC35 | chr5:25681849-25683553 REVERSE LENGTH=303
AT1G14650.1	AT1G14650.1 | Symbols: | SWAP (Suppressor-of-White-APricot)/surp domain-containing protein / ubiquitin family protein | chr1:5028077-5030520 FORWARD LENGTH=785
AT5G04430.1	AT5G04430.1 | Symbols: BTR1, BTR1S | binding to TOMV RNA 1L (long form) | chr5:1250602-1253523 REVERSE LENGTH=313
AT4G39260.1	AT4G39260.1 | Symbols: CCR1, ATGRP8, GR-RBP8, GRP8 | cold, circadian rhythm, and RNA binding 1 | chr4:18274166-18274958 REVERSE LENGTH=169
AT3G60360.1	AT3G60360.1 | Symbols: EDA14, UTP11 | embryo sac development arrest 14 | chr3:22312477-22314002 REVERSE LENGTH=228
AT1G02930.1	AT1G02930.1 | Symbols: ATGSTF6, GST1, ERD11, ATGSTF3, GSTF6, ATGST1 | glutathione S-transferase 6 | chr1:661363-662191 REVERSE LENGTH=208
AT1G04820.1	AT1G04820.1 | Symbols: TUA4, TOR2 | tubulin alpha-4 chain | chr1:1356421-1358266 REVERSE LENGTH=450
AT1G06380.1	AT1G06380.1 | Symbols: | Ribosomal protein L1p/L10e family | chr1:1945124-1945888 FORWARD LENGTH=254
AT1G07890.1	AT1G07890.1 | Symbols: APX1, MEE6, CS1, ATAPX1, ATAPX01 | ascorbate peroxidase 1 | chr1:2438005-2439435 FORWARD LENGTH=250
AT1G10630.1	AT1G10630.1 | Symbols: ATARFA1F, ARFA1F | ADP-ribosylation factor A1F | chr1:3513189-3514230 REVERSE LENGTH=181
AT1G16080.1	AT1G16080.1 | Symbols: | unknown protein; LOCATED IN: apoplast, chloroplast stroma, chloroplast, chloroplast envelope; EXPRESSED IN: 23 plant structures; EXPRESSED DURING: 14 growth stages; Has 81 Blast hits to 81 proteins in 28 species: Archae - 0
AT1G16880.1	AT1G16880.1 | Symbols: | uridylyltransferase-related | chr1:5773796-5776125 FORWARD LENGTH=290
AT1G20260.1	AT1G20260.1 | Symbols: | ATPase, V1 complex, subunit B protein | chr1:7016971-7020290 FORWARD LENGTH=487
AT1G21690.1	AT1G21690.1 | Symbols: EMB1968, RFC4 | ATPase family associated with various cellular activities (AAA) | chr1:7615675-7618362 FORWARD LENGTH=339
AT1G23820.1	AT1G23820.1 | Symbols: SPDS1 | spermidine synthase 1 | chr1:8420278-8422724 FORWARD LENGTH=378
AT1G27450.1	AT1G27450.1 | Symbols: APT1, ATAPT1 | adenine phosphoribosyl transferase 1 | chr1:9532042-9533807 FORWARD LENGTH=243
AT1G29660.1	AT1G29660.1 | Symbols: | GDSL-like Lipase/Acylhydrolase superfamily protein | chr1:10371955-10373624 FORWARD LENGTH=364
AT1G30240.1	AT1G30240.1 | Symbols: | FUNCTIONS IN: binding; INVOLVED IN: biological_process unknown; LOCATED IN: cellular_component unknown; EXPRESSED IN: 21 plant structures; EXPRESSED DURING: 13 growth stages; CONTAINS InterPro DOMAIN/s: Armadillo-type fold
AT1G35680.1	AT1G35680.1 | Symbols: | Ribosomal protein L21 | chr1:13208777-13210246 FORWARD LENGTH=220
AT1G35720.1	AT1G35720.1 | Symbols: ANNAT1, OXY5, ATOXY5 | annexin 1 | chr1:13225304-13226939 FORWARD LENGTH=317
AT1G47250.1	AT1G47250.1 | Symbols: PAF2 | 20S proteasome alpha subunit F2 | chr1:17319220-17320900 FORWARD LENGTH=277
AT1G56070.1	AT1G56070.1 | Symbols: LOS1 | Ribosomal protein S5/Elongation factor G/III/V family protein | chr1:20968245-20971077 REVERSE LENGTH=843
AT1G56450.1	AT1G56450.1 | Symbols: PBG1 | 20S proteasome beta subunit G1 | chr1:21141970-21144186 FORWARD LENGTH=246
AT1G64040.1	AT1G64040.1 | Symbols: TOPP3 | type one serine/threonine protein phosphatase 3 | chr1:23758626-23760274 REVERSE LENGTH=322
AT1G65930.1	AT1G65930.1 | Symbols: cICDH | cytosolic NADP+-dependent isocitrate dehydrogenase | chr1:24539088-24541861 FORWARD LENGTH=410
AT1G70310.1	AT1G70310.1 | Symbols: SPDS2 | spermidine synthase 2 | chr1:26485497-26487352 REVERSE LENGTH=340
AT1G74470.1	AT1G74470.1 | Symbols: | Pyridine nucleotide-disulphide oxidoreductase family protein | chr1:27991248-27992845 FORWARD LENGTH=467
AT2G09990.1	AT2G09990.1 | Symbols: | Ribosomal protein S5 domain 2-like superfamily protein | chr2:3781442-3781882 FORWARD LENGTH=146
AT2G13360.1	AT2G13360.1 | Symbols: AGT, AGT1, SGAT | alanine:glyoxylate aminotransferase | chr2:5539417-5540902 REVERSE LENGTH=401
AT2G16600.1	AT2G16600.1 | Symbols: ROC3 | rotamase CYP 3 | chr2:7200862-7201383 FORWARD LENGTH=173
AT2G33210.1	AT2G33210.1 | Symbols: HSP60-2 | heat shock protein 60-2 | chr2:14075093-14078568 REVERSE LENGTH=585
AT2G33800.1	AT2G33800.1 | Symbols: | Ribosomal protein S5 family protein | chr2:14300925-14302352 REVERSE LENGTH=303
AT2G35410.1	AT2G35410.1 | Symbols: | RNA-binding (RRM/RBD/RNP motifs) family protein | chr2:14898341-14899590 FORWARD LENGTH=308
AT2G37660.1	AT2G37660.1 | Symbols: | NAD(P)-binding Rossmann-fold superfamily protein | chr2:15795481-15796977 REVERSE LENGTH=325
AT2G42590.1	AT2G42590.1 | Symbols: GRF9, GF14 MU | general regulatory factor 9 | chr2:17732118-17733775 REVERSE LENGTH=263
AT3G03250.1	AT3G03250.1 | Symbols: UGP, UGP1, AtUGP1 | UDP-GLUCOSE PYROPHOSPHORYLASE 1 | chr3:749761-754014 REVERSE LENGTH=469
AT3G04790.1	AT3G04790.1 | Symbols: | Ribose 5-phosphate isomerase, type A protein | chr3:1313365-1314195 FORWARD LENGTH=276
AT3G04840.1	AT3G04840.1 | Symbols: | Ribosomal protein S3Ae | chr3:1329751-1331418 FORWARD LENGTH=262
AT3G13230.1	AT3G13230.1 | Symbols: | RNA-binding KH domain-containing protein | chr3:4270423-4271070 FORWARD LENGTH=215
AT3G14210.1	AT3G14210.1 | Symbols: ESM1 | epithiospecifier modifier 1 | chr3:4729886-4731562 FORWARD LENGTH=392
AT3G16640.1	AT3G16640.1 | Symbols: TCTP | translationally controlled tumor protein | chr3:5669709-5670729 REVERSE LENGTH=168
AT3G22110.1	AT3G22110.1 | Symbols: PAC1 | 20S proteasome alpha subunit C1 | chr3:7792819-7793571 REVERSE LENGTH=250
AT3G22230.1	AT3G22230.1 | Symbols: | Ribosomal L27e protein family | chr3:7844136-7844543 REVERSE LENGTH=135
AT3G26070.1	AT3G26070.1 | Symbols: | Plastid-lipid associated protein PAP / fibrillin family protein | chr3:9526904-9528199 FORWARD LENGTH=242
AT3G26420.1	AT3G26420.1 | Symbols: ATRZ-1A | RNA-binding (RRM/RBD/RNP motifs) family protein with retrovirus zinc finger-like domain | chr3:9671953-9673055 FORWARD LENGTH=245
AT3G44110.1	AT3G44110.1 | Symbols: ATJ3, ATJ | DNAJ homologue 3 | chr3:15869115-15871059 REVERSE LENGTH=420
AT3G51260.1	AT3G51260.1 | Symbols: PAD1 | 20S proteasome alpha subunit PAD1 | chr3:19031086-19032746 FORWARD LENGTH=250
AT3G63140.1	AT3G63140.1 | Symbols: CSP41A | chloroplast stem-loop binding protein of 41 kDa | chr3:23327006-23328620 REVERSE LENGTH=406
AT4G01050.1	AT4G01050.1 | Symbols: TROL | thylakoid rhodanese-like | chr4:455874-458175 FORWARD LENGTH=466
AT4G01150.1	AT4G01150.1 | Symbols: | unknown protein; FUNCTIONS IN: molecular_function unknown; INVOLVED IN: biological_process unknown; LOCATED IN: thylakoid, chloroplast thylakoid membrane, chloroplast, plastoglobule, chloroplast envelope; EXPRESSED IN: 23 p
AT4G09320.1	AT4G09320.1 | Symbols: NDPK1 | Nucleoside diphosphate kinase family protein | chr4:5923424-5924366 FORWARD LENGTH=169
AT4G15000.1	AT4G15000.1 | Symbols: | Ribosomal L27e protein family | chr4:8571896-8572303 FORWARD LENGTH=135
AT4G20260.1	AT4G20260.1 | Symbols: ATPCAP1, PCAP1 | plasma-membrane associated cation-binding protein 1 | chr4:10941593-10943227 FORWARD LENGTH=225
AT4G27440.1	AT4G27440.1 | Symbols: PORB | protochlorophyllide oxidoreductase B | chr4:13725648-13727107 FORWARD LENGTH=401
AT4G29060.1	AT4G29060.1 | Symbols: emb2726 | elongation factor Ts family protein | chr4:14317744-14321315 FORWARD LENGTH=953
AT4G31580.1	AT4G31580.1 | Symbols: SRZ-22, SRZ22, RSZP22, RSZ22, At-RSZ22 | serine/arginine-rich 22 | chr4:15306983-15308064 FORWARD LENGTH=200
AT4G32260.1	AT4G32260.1 | Symbols: | ATPase, F0 complex, subunit B/B', bacterial/chloroplast | chr4:15573859-15574586 REVERSE LENGTH=219
AT5G11600.1	AT5G11600.1 | Symbols: | unknown protein; FUNCTIONS IN: molecular_function unknown; INVOLVED IN: biological_process unknown; LOCATED IN: chloroplast; EXPRESSED IN: 20 plant structures; EXPRESSED DURING: 11 growth stages; BEST Arabidopsis thaliana p
AT5G15270.1	AT5G15270.1 | Symbols: | RNA-binding KH domain-containing protein | chr5:4958738-4960947 FORWARD LENGTH=548
AT5G18380.1	AT5G18380.1 | Symbols: | Ribosomal protein S5 domain 2-like superfamily protein | chr5:6090253-6090693 REVERSE LENGTH=146
AT5G19300.1	AT5G19300.1 | Symbols: | CONTAINS InterPro DOMAIN/s: Nucleic acid-binding, OB-fold-like (InterPro:IPR016027), Protein of unknown function DUF171 (InterPro:IPR003750); Has 3649 Blast hits to 1964 proteins in 291 species: Archae - 113; Bacteria - 121
AT5G20010.1	AT5G20010.1 | Symbols: RAN-1, RAN1, ATRAN1 | RAS-related nuclear protein-1 | chr5:6760364-6761747 FORWARD LENGTH=221
AT5G28540.1	AT5G28540.1 | Symbols: BIP1 | heat shock protein 70 (Hsp 70) family protein | chr5:10540665-10543274 REVERSE LENGTH=669
AT5G35590.1	AT5G35590.1 | Symbols: PAA1 | proteasome alpha subunit A1 | chr5:13765417-13767768 REVERSE LENGTH=246
AT5G36700.1	AT5G36700.1 | Symbols: ATPGLP1, PGLP1 | 2-phosphoglycolate phosphatase 1 | chr5:14421929-14424430 REVERSE LENGTH=362
AT5G47770.1	AT5G47770.1 | Symbols: FPS1 | farnesyl diphosphate synthase 1 | chr5:19345297-19347415 FORWARD LENGTH=384
AT5G48240.1	AT5G48240.1 | Symbols: | unknown protein; FUNCTIONS IN: molecular_function unknown; INVOLVED IN: biological_process unknown; LOCATED IN: nucleolus; EXPRESSED IN: cultured cell; CONTAINS InterPro DOMAIN/s: Protein of unknown function DUF1665 (InterP
AT5G54270.1	AT5G54270.1 | Symbols: LHCB3, LHCB3*1 | light-harvesting chlorophyll B-binding protein 3 | chr5:22038424-22039383 FORWARD LENGTH=265
AT5G59950.1	AT5G59950.1 | Symbols: | RNA-binding (RRM/RBD/RNP motifs) family protein | chr5:24140235-24141504 FORWARD LENGTH=244
AT5G64680.1	AT5G64680.1 | Symbols: | unknown protein; FUNCTIONS IN: molecular_function unknown; INVOLVED IN: biological_process unknown; LOCATED IN: nucleolus; EXPRESSED IN: 23 plant structures; EXPRESSED DURING: 13 growth stages; Has 114 Blast hits to 110 pro
AT5G11010.1	AT5G11010.1 | Symbols: | Pre-mRNA cleavage complex II protein family | chr5:3484176-3485831 FORWARD LENGTH=318
AT2G40430.1	AT2G40430.1 | Symbols: | CONTAINS InterPro DOMAIN/s: P60-like (InterPro:IPR011687), Tumour suppressor protein Gltscr2 (InterPro:IPR011211); Has 709 Blast hits to 643 proteins in 201 species: Archae - 0; Bacteria - 32; Metazoa - 224; Fungi - 154; Pl
AT2G36930.1	AT2G36930.1 | Symbols: | zinc finger (C2H2 type) family protein | chr2:15510002-15511347 REVERSE LENGTH=198
AT1G59760.1	AT1G59760.1 | Symbols: | RNA helicase, ATP-dependent, SK12/DOB1 protein | chr1:21984571-21990110 REVERSE LENGTH=988
AT3G55510.1	AT3G55510.1 | Symbols: RBL | Noc2p family | chr3:20579232-20582124 FORWARD LENGTH=594
AT5G20600.1	AT5G20600.1 | Symbols: | FUNCTIONS IN: molecular_function unknown; INVOLVED IN: rRNA processing; LOCATED IN: preribosome, small subunit precursor; EXPRESSED IN: 22 plant structures; EXPRESSED DURING: 13 growth stages; CONTAINS InterPro DOMAIN/s: Nu
AT3G46210.1	AT3G46210.1 | Symbols: | Ribosomal protein S5 domain 2-like superfamily protein | chr3:16976960-16978489 REVERSE LENGTH=239
AT1G04040.1	AT1G04040.1 | Symbols: | HAD superfamily, subfamily IIIB acid phosphatase | chr1:1042564-1043819 REVERSE LENGTH=271
AT1G07770.1	AT1G07770.1 | Symbols: RPS15A | ribosomal protein S15A | chr1:2408413-2409065 REVERSE LENGTH=130
AT1G09310.1	AT1G09310.1 | Symbols: | Protein of unknown function, DUF538 | chr1:3009109-3009648 FORWARD LENGTH=179
AT1G11650.1	AT1G11650.1 | Symbols: ATRBP45B, RBP45B | RNA-binding (RRM/RBD/RNP motifs) family protein | chr1:3914895-3917301 FORWARD LENGTH=306
AT1G11860.1	AT1G11860.1 | Symbols: | Glycine cleavage T-protein family | chr1:4001801-4003245 FORWARD LENGTH=408
AT1G14320.1	AT1G14320.1 | Symbols: SAC52, RPL10, RPL10A | Ribosomal protein L16p/L10e family protein | chr1:4888270-4889408 FORWARD LENGTH=220
AT1G14510.1	AT1G14510.1 | Symbols: AL7 | alfin-like 7 | chr1:4962171-4964154 REVERSE LENGTH=252
AT1G15340.1	AT1G15340.1 | Symbols: MBD10 | methyl-CPG-binding domain 10 | chr1:5275895-5277474 REVERSE LENGTH=384
AT1G20580.1	AT1G20580.1 | Symbols: | Small nuclear ribonucleoprotein family protein | chr1:7128979-7130371 FORWARD LENGTH=131
AT1G20620.1	AT1G20620.1 | Symbols: CAT3, SEN2, ATCAT3 | catalase 3 | chr1:7143142-7146193 FORWARD LENGTH=492
AT1G21720.1	AT1G21720.1 | Symbols: PBC1 | proteasome beta subunit C1 | chr1:7626394-7628070 FORWARD LENGTH=204
AT1G24020.1	AT1G24020.1 | Symbols: MLP423 | MLP-like protein 423 | chr1:8500653-8501458 REVERSE LENGTH=155
AT1G26530.1	AT1G26530.1 | Symbols: | PIN domain-like family protein | chr1:9165890-9167298 FORWARD LENGTH=178
AT1G43670.1	AT1G43670.1 | Symbols: | Inositol monophosphatase family protein | chr1:16468184-16470347 FORWARD LENGTH=341
AT1G47128.1	AT1G47128.1 | Symbols: RD21, RD21A | Granulin repeat cysteine protease family protein | chr1:17283139-17285609 REVERSE LENGTH=462
AT1G48830.1	AT1G48830.1 | Symbols: | Ribosomal protein S7e family protein | chr1:18059854-18060935 REVERSE LENGTH=191
AT1G50250.1	AT1G50250.1 | Symbols: FTSH1 | FTSH protease 1 | chr1:18614398-18616930 REVERSE LENGTH=716
AT1G53850.1	AT1G53850.1 | Symbols: PAE1, ATPAE1 | 20S proteasome alpha subunit E1 | chr1:20104131-20105792 REVERSE LENGTH=237
AT1G55310.1	AT1G55310.1 | Symbols: SR33, ATSCL33, SCL33, At-SCL33 | SC35-like splicing factor 33 | chr1:20630676-20632695 FORWARD LENGTH=287
AT1G57720.1	AT1G57720.1 | Symbols: | Translation elongation factor EF1B, gamma chain | chr1:21377873-21380114 FORWARD LENGTH=413
AT1G62750.1	AT1G62750.1 | Symbols: ATSCO1, ATSCO1/CPEF-G, SCO1 | Translation elongation factor EFG/EF2 protein | chr1:23233622-23236321 REVERSE LENGTH=783
AT1G73600.1	AT1G73600.1 | Symbols: | S-adenosyl-L-methionine-dependent methyltransferases superfamily protein | chr1:27670825-27673400 FORWARD LENGTH=490
AT1G76940.1	AT1G76940.1 | Symbols: | RNA-binding (RRM/RBD/RNP motifs) family protein | chr1:28902707-28904085 REVERSE LENGTH=233
AT1G79150.1	AT1G79150.1 | Symbols: | binding | chr1:29772716-29777874 REVERSE LENGTH=830
AT1G80380.2	AT1G80380.2 | Symbols: | P-loop containing nucleoside triphosphate hydrolases superfamily protein | chr1:30217332-30219784 FORWARD LENGTH=456
AT2G21150.1	AT2G21150.1 | Symbols: XCT | XAP5 family protein | chr2:9065397-9067921 FORWARD LENGTH=337
AT2G23070.1	AT2G23070.1 | Symbols: | Protein kinase superfamily protein | chr2:9824162-9826871 REVERSE LENGTH=432
AT2G31410.1	AT2G31410.1 | Symbols: | unknown protein; Has 1719 Blast hits to 1091 proteins in 184 species: Archae - 5; Bacteria - 24; Metazoa - 559; Fungi - 169; Plants - 192; Viruses - 1; Other Eukaryotes - 769 (source: NCBI BLink). | chr2:13392220-13392819 R
AT2G32600.1	AT2G32600.1 | Symbols: | hydroxyproline-rich glycoprotein family protein | chr2:13833779-13835525 REVERSE LENGTH=277
AT2G34570.1	AT2G34570.1 | Symbols: MEE21 | PIN domain-like family protein | chr2:14563048-14564681 REVERSE LENGTH=281
AT2G35490.1	AT2G35490.1 | Symbols: | Plastid-lipid associated protein PAP / fibrillin family protein | chr2:14912309-14913797 REVERSE LENGTH=376
AT2G36620.1	AT2G36620.1 | Symbols: RPL24A | ribosomal protein L24 | chr2:15350548-15351819 REVERSE LENGTH=164
AT2G41630.1	AT2G41630.1 | Symbols: TFIIB | transcription factor IIB | chr2:17355555-17357400 REVERSE LENGTH=312
AT2G43750.1	AT2G43750.1 | Symbols: OASB, ACS1, CPACS1, ATCS-B | O-acetylserine (thiol) lyase B | chr2:18129604-18132322 REVERSE LENGTH=392
AT2G44860.1	AT2G44860.1 | Symbols: | Ribosomal protein L24e family protein | chr2:18501034-18502128 REVERSE LENGTH=159
AT3G02560.1	AT3G02560.1 | Symbols: | Ribosomal protein S7e family protein | chr3:542341-543168 FORWARD LENGTH=191
AT3G04610.1	AT3G04610.1 | Symbols: FLK | RNA-binding KH domain-containing protein | chr3:1250762-1254272 REVERSE LENGTH=577
AT3G09500.1	AT3G09500.1 | Symbols: | Ribosomal L29 family protein | chr3:2917047-2917895 FORWARD LENGTH=123
AT3G09680.1	AT3G09680.1 | Symbols: | Ribosomal protein S12/S23 family protein | chr3:2969197-2970291 REVERSE LENGTH=142
AT3G15010.1	AT3G15010.1 | Symbols: | RNA-binding (RRM/RBD/RNP motifs) family protein | chr3:5052844-5054058 FORWARD LENGTH=404
AT3G18890.1	AT3G18890.1 | Symbols: | NAD(P)-binding Rossmann-fold superfamily protein | chr3:6511169-6514729 FORWARD LENGTH=641
AT3G20820.1	AT3G20820.1 | Symbols: | Leucine-rich repeat (LRR) family protein | chr3:7280930-7282027 FORWARD LENGTH=365
AT3G25940.1	AT3G25940.1 | Symbols: | TFIIB zinc-binding protein | chr3:9495104-9495942 FORWARD LENGTH=119
AT3G42790.1	AT3G42790.1 | Symbols: AL3 | alfin-like 3 | chr3:14878128-14879618 REVERSE LENGTH=250
AT3G49180.1	AT3G49180.1 | Symbols: RID3 | Transducin/WD40 repeat-like superfamily protein | chr3:18229810-18231874 FORWARD LENGTH=438
AT3G54890.1	AT3G54890.1 | Symbols: LHCA1 | photosystem I light harvesting complex gene 1 | chr3:20339706-20340922 REVERSE LENGTH=241
AT3G55460.1	AT3G55460.1 | Symbols: SCL30, At-SCL30 | SC35-like splicing factor 30 | chr3:20561024-20563502 FORWARD LENGTH=262
AT3G58610.1	AT3G58610.1 | Symbols: | ketol-acid reductoisomerase | chr3:21671561-21674639 FORWARD LENGTH=591
AT3G61470.1	AT3G61470.1 | Symbols: LHCA2 | photosystem I light harvesting complex gene 2 | chr3:22745736-22747032 FORWARD LENGTH=257
AT4G02450.1	AT4G02450.1 | Symbols: | HSP20-like chaperones superfamily protein | chr4:1073987-1075765 REVERSE LENGTH=241
AT4G11600.1	AT4G11600.1 | Symbols: ATGPX6, PHGPX, LSC803, GPX6 | glutathione peroxidase 6 | chr4:7010021-7011330 REVERSE LENGTH=232
AT4G12800.1	AT4G12800.1 | Symbols: PSAL | photosystem I subunit l | chr4:7521469-7522493 FORWARD LENGTH=219
AT4G13930.1	AT4G13930.1 | Symbols: SHM4 | serine hydroxymethyltransferase 4 | chr4:8048013-8050021 REVERSE LENGTH=471
AT4G31300.1	AT4G31300.1 | Symbols: PBA1 | N-terminal nucleophile aminohydrolases (Ntn hydrolases) superfamily protein | chr4:15188927-15190935 FORWARD LENGTH=233
AT4G35090.1	AT4G35090.1 | Symbols: CAT2 | catalase 2 | chr4:16700937-16703215 REVERSE LENGTH=492
AT4G37980.1	AT4G37980.1 | Symbols: ELI3-1, ELI3, ATCAD7, CAD7 | elicitor-activated gene 3-1 | chr4:17852670-17854302 FORWARD LENGTH=357
AT4G38680.1	AT4G38680.1 | Symbols: GRP2, CSDP2, CSP2, ATCSP2 | glycine rich protein 2 | chr4:18072240-18072851 REVERSE LENGTH=203
AT5G01750.1	AT5G01750.1 | Symbols: | Protein of unknown function (DUF567) | chr5:290034-290685 FORWARD LENGTH=174
AT5G03350.1	AT5G03350.1 | Symbols: | Legume lectin family protein | chr5:815804-816628 REVERSE LENGTH=274
AT5G06770.1	AT5G06770.1 | Symbols: | KH domain-containing protein / zinc finger (CCCH type) family protein | chr5:2090937-2092787 REVERSE LENGTH=240
AT5G09650.1	AT5G09650.1 | Symbols: AtPPa6, PPa6 | pyrophosphorylase 6 | chr5:2991331-2993117 REVERSE LENGTH=300
AT5G11060.1	AT5G11060.1 | Symbols: KNAT4 | KNOTTED1-like homeobox gene 4 | chr5:3510408-3512967 FORWARD LENGTH=393
AT5G15090.1	AT5G15090.1 | Symbols: VDAC3, ATVDAC3 | voltage dependent anion channel 3 | chr5:4889641-4891389 REVERSE LENGTH=274
AT5G17170.1	AT5G17170.1 | Symbols: ENH1 | rubredoxin family protein | chr5:5649335-5650975 FORWARD LENGTH=271
AT5G22080.1	AT5G22080.1 | Symbols: | Chaperone DnaJ-domain superfamily protein | chr5:7310600-7313540 REVERSE LENGTH=246
AT5G28020.1	AT5G28020.1 | Symbols: CYSD2, ATCYSD2 | cysteine synthase D2 | chr5:10026395-10028166 REVERSE LENGTH=323
AT5G28840.1	AT5G28840.1 | Symbols: GME | GDP-D-mannose 3',5'-epimerase | chr5:10862472-10864024 REVERSE LENGTH=377
AT5G38660.1	AT5G38660.1 | Symbols: APE1 | acclimation of photosynthesis to environment | chr5:15473285-15475497 REVERSE LENGTH=286
AT5G40490.1	AT5G40490.1 | Symbols: | RNA-binding (RRM/RBD/RNP motifs) family protein | chr5:16225483-16227423 FORWARD LENGTH=423
AT5G42980.1	AT5G42980.1 | Symbols: ATTRX3, ATH3, ATTRXH3, TRXH3, TRX3 | thioredoxin 3 | chr5:17242772-17243718 FORWARD LENGTH=118
AT5G44200.1	AT5G44200.1 | Symbols: CBP20, ATCBP20 | CAP-binding protein 20 | chr5:17802062-17803875 REVERSE LENGTH=257
AT5G48300.1	AT5G48300.1 | Symbols: ADG1, APS1 | ADP glucose pyrophosphorylase 1 | chr5:19570326-19572557 FORWARD LENGTH=520
AT5G50850.1	AT5G50850.1 | Symbols: MAB1 | Transketolase family protein | chr5:20689671-20692976 FORWARD LENGTH=363
AT5G51120.1	AT5G51120.1 | Symbols: PABN1, ATPABN1 | polyadenylate-binding protein 1 | chr5:20779760-20781241 FORWARD LENGTH=227
AT5G54770.1	AT5G54770.1 | Symbols: THI1, TZ, THI4 | thiazole biosynthetic enzyme, chloroplast (ARA6) (THI1) (THI4) | chr5:22246634-22247891 FORWARD LENGTH=349
AT5G67630.1	AT5G67630.1 | Symbols: | P-loop containing nucleoside triphosphate hydrolases superfamily protein | chr5:26967535-26969306 REVERSE LENGTH=469
AT4G24820.1	AT4G24820.1 | Symbols: | 26S proteasome, regulatory subunit Rpn7;Proteasome component (PCI) domain | chr4:12790471-12792599 REVERSE LENGTH=387
AT5G23540.1	AT5G23540.1 | Symbols: | Mov34/MPN/PAD-1 family protein | chr5:7937772-7939339 FORWARD LENGTH=308
AT1G02140.1	AT1G02140.1 | Symbols: MEE63, MAGO, HAP1 | mago nashi family protein | chr1:403467-404401 REVERSE LENGTH=150
AT1G30880.1	AT1G30880.1 | Symbols: | unknown protein; Has 24 Blast hits to 24 proteins in 8 species: Archae - 0; Bacteria - 0; Metazoa - 2; Fungi - 0; Plants - 22; Viruses - 0; Other Eukaryotes - 0 (source: NCBI BLink). | chr1:10993379-10994056 REVERSE LENGTH=
AT4G27490.1	AT4G27490.1 | Symbols: | 3'-5'-exoribonuclease family protein | chr4:13739961-13741647 FORWARD LENGTH=256
AT1G03360.1	AT1G03360.1 | Symbols: ATRRP4, RRP4 | ribosomal RNA processing 4 | chr1:824653-826179 FORWARD LENGTH=322
AT1G29940.1	AT1G29940.1 | Symbols: NRPA2 | nuclear RNA polymerase A2 | chr1:10479322-10486670 REVERSE LENGTH=1178
AT2G15430.1	AT2G15430.1 | Symbols: RBP36A, RPB35.5A, NRPB3, NRPD3, NRPE3A | DNA-directed RNA polymerase family protein | chr2:6733661-6735482 FORWARD LENGTH=319
AT1G26370.1	AT1G26370.1 | Symbols: | RNA helicase family protein | chr1:9122030-9125368 REVERSE LENGTH=717
AT5G57280.1	AT5G57280.1 | Symbols: | S-adenosyl-L-methionine-dependent methyltransferases superfamily protein | chr5:23204533-23206485 FORWARD LENGTH=289
AT2G47420.1	AT2G47420.1 | Symbols: | Ribosomal RNA adenine dimethylase family protein | chr2:19457574-19458777 FORWARD LENGTH=353
AT1G03280.1	AT1G03280.1 | Symbols: | Transcription factor TFIIE, alpha subunit | chr1:803635-806758 FORWARD LENGTH=479
AT1G03475.1	AT1G03475.1 | Symbols: LIN2, HEMF1, ATCPO-I | Coproporphyrinogen III oxidase | chr1:869302-871175 REVERSE LENGTH=386
AT1G04080.1	AT1G04080.1 | Symbols: PRP39 | Tetratricopeptide repeat (TPR)-like superfamily protein | chr1:1051803-1056550 FORWARD LENGTH=768
AT1G04420.1	AT1G04420.1 | Symbols: | NAD(P)-linked oxidoreductase superfamily protein | chr1:1191634-1193699 FORWARD LENGTH=412
AT1G06690.1	AT1G06690.1 | Symbols: | NAD(P)-linked oxidoreductase superfamily protein | chr1:2049742-2052039 REVERSE LENGTH=377
AT1G09100.1	AT1G09100.1 | Symbols: RPT5B | 26S proteasome AAA-ATPase subunit RPT5B | chr1:2936675-2939258 REVERSE LENGTH=423
AT1G09780.1	AT1G09780.1 | Symbols: | Phosphoglycerate mutase, 2,3-bisphosphoglycerate-independent | chr1:3165550-3167812 REVERSE LENGTH=557
AT1G12840.1	AT1G12840.1 | Symbols: DET3, ATVHA-C | vacuolar ATP synthase subunit C (VATC) / V-ATPase C subunit / vacuolar proton pump C subunit (DET3) | chr1:4375584-4378220 FORWARD LENGTH=375
AT1G13060.1	AT1G13060.1 | Symbols: PBE1 | 20S proteasome beta subunit E1 | chr1:4452641-4454663 FORWARD LENGTH=274
AT1G19880.1	AT1G19880.1 | Symbols: | Regulator of chromosome condensation (RCC1) family protein | chr1:6900648-6903818 REVERSE LENGTH=538
AT1G27650.1	AT1G27650.1 | Symbols: ATU2AF35A | U2 snRNP auxiliary factor small subunit, putative | chr1:9615152-9616042 FORWARD LENGTH=296
AT1G30380.1	AT1G30380.1 | Symbols: PSAK | photosystem I subunit K | chr1:10722325-10723013 FORWARD LENGTH=130
AT1G31360.1	MED34, RECQ HELICASE L2, RECQL2
AT1G32130.1	AT1G32130.1 | Symbols: IWS1, ATIWS1 | Transcription elongation factor (TFIIS) family protein | chr1:11559146-11561786 REVERSE LENGTH=502
AT1G32990.1	AT1G32990.1 | Symbols: PRPL11 | plastid ribosomal protein l11 | chr1:11955827-11957139 FORWARD LENGTH=222
AT1G36240.1	AT1G36240.1 | Symbols: | Ribosomal protein L7Ae/L30e/S12e/Gadd45 family protein | chr1:13614890-13616233 FORWARD LENGTH=112
AT1G44920.1	AT1G44920.1 | Symbols: | unknown protein; FUNCTIONS IN: molecular_function unknown; INVOLVED IN: biological_process unknown; LOCATED IN: chloroplast; EXPRESSED IN: 22 plant structures; EXPRESSED DURING: 13 growth stages; CONTAINS InterPro DOMAIN/s:
AT1G48410.1	Other names: AGO1, ARGONAUTE 1, ATAGO1, ICU9
AT1G52120.1	Mannose-binding lectin superfamily protein; CONTAINS InterPro DOMAIN/s: Mannose-binding lectin
AT1G52230.1	AT1G52230.1 | Symbols: PSAH2, PSAH-2, PSI-H | photosystem I subunit H2 | chr1:19454902-19455508 FORWARD LENGTH=145
AT1G53750.1	AT1G53750.1 | Symbols: RPT1A | regulatory particle triple-A 1A | chr1:20065921-20068324 REVERSE LENGTH=426
AT1G55670.1	AT1G55670.1 | Symbols: PSAG | photosystem I subunit G | chr1:20802874-20803356 REVERSE LENGTH=160
AT1G63940.1	AT1G63940.1 | Symbols: MDAR6 | monodehydroascorbate reductase 6 | chr1:23730206-23733534 FORWARD LENGTH=486
AT1G66200.1	AT1G66200.1 | Symbols: ATGSR2, GSR2, GLN1;2 | glutamine synthase clone F11 | chr1:24655520-24657520 REVERSE LENGTH=356
AT1G67280.1	AT1G67280.1 | Symbols: | Glyoxalase/Bleomycin resistance protein/Dioxygenase superfamily protein | chr1:25188563-25190547 REVERSE LENGTH=350
AT1G71695.1	AT1G71695.1 | Symbols: | Peroxidase superfamily protein | chr1:26964359-26966557 FORWARD LENGTH=358
AT1G78380.1	AT1G78380.1 | Symbols: ATGSTU19, GST8, GSTU19 | glutathione S-transferase TAU 19 | chr1:29486659-29487819 REVERSE LENGTH=219
AT1G78900.1	AT1G78900.1 | Symbols: VHA-A | vacuolar ATP synthase subunit A | chr1:29660463-29664575 FORWARD LENGTH=623
AT2G01210.1	AT2G01210.1 | Symbols: | Leucine-rich repeat protein kinase family protein | chr2:119509-121734 REVERSE LENGTH=716
AT2G06850.1	AT2G06850.1 | Symbols: EXGT-A1, EXT, XTH4 | xyloglucan endotransglucosylase/hydrolase 4 | chr2:2763619-2765490 FORWARD LENGTH=296
AT2G13540.1	AT2G13540.1 | Symbols: ENS, ABH1, CBP80, ATCBP80 | ARM repeat superfamily protein | chr2:5637053-5642813 FORWARD LENGTH=848
AT2G15400.1	AT2G15400.1 | Symbols: RBP36B, NRPE3B | DNA-directed RNA polymerase family protein | chr2:6713022-6714386 FORWARD LENGTH=319
AT2G18510.1	AT2G18510.1 | Symbols: emb2444 | RNA-binding (RRM/RBD/RNP motifs) family protein | chr2:8031554-8033517 REVERSE LENGTH=363
AT2G19540.1	AT2G19540.1 | Symbols: | Transducin family protein / WD-40 repeat family protein | chr2:8461804-8464347 FORWARD LENGTH=469
AT2G19730.1	AT2G19730.1 | Symbols: | Ribosomal L28e protein family | chr2:8511752-8512995 FORWARD LENGTH=143
AT2G20260.1	AT2G20260.1 | Symbols: PSAE-2 | photosystem I subunit E-2 | chr2:8736780-8737644 FORWARD LENGTH=145
AT2G20890.1	AT2G20890.1 | Symbols: PSB29, THF1 | photosystem II reaction center PSB29 protein | chr2:8987783-8989185 FORWARD LENGTH=300
AT2G21250.1	AT2G21250.1 | Symbols: | NAD(P)-linked oxidoreductase superfamily protein | chr2:9103408-9105116 REVERSE LENGTH=309
AT2G23930.1	AT2G23930.1 | Symbols: SNRNP-G | probable small nuclear ribonucleoprotein G | chr2:10182353-10183026 FORWARD LENGTH=80
AT2G30260.1	AT2G30260.1 | Symbols: U2B'' | U2 small nuclear ribonucleoprotein B | chr2:12905557-12907434 REVERSE LENGTH=232
AT2G33410.1	AT2G33410.1 | Symbols: | RNA-binding (RRM/RBD/RNP motifs) family protein | chr2:14156085-14157435 FORWARD LENGTH=404
AT2G36130.1	AT2G36130.1 | Symbols: | Cyclophilin-like peptidyl-prolyl cis-trans isomerase family protein | chr2:15166863-15168259 FORWARD LENGTH=164
AT2G37340.1	AT2G37340.1 | Symbols: RSZ33, ATRSZ33, RS2Z33, AT-RS2Z33 | arginine/serine-rich zinc knuckle-containing protein 33 | chr2:15670372-15672331 REVERSE LENGTH=290
AT2G40100.1	AT2G40100.1 | Symbols: LHCB4.3 | light harvesting complex photosystem II | chr2:16745884-16747190 FORWARD LENGTH=276
AT2G41530.1	AT2G41530.1 | Symbols: ATSFGH, SFGH | S-formylglutathione hydrolase | chr2:17323656-17325430 REVERSE LENGTH=284
AT2G42130.1	AT2G42130.1 | Symbols: | Plastid-lipid associated protein PAP / fibrillin family protein | chr2:17566242-17567651 FORWARD LENGTH=270
AT2G42520.1	AT2G42520.1 | Symbols: | P-loop containing nucleoside triphosphate hydrolases superfamily protein | chr2:17705382-17708744 FORWARD LENGTH=633
AT2G43910.1	AT2G43910.1 | Symbols: ATHOL1, HOL1 | HARMLESS TO OZONE LAYER 1 | chr2:18184658-18186951 REVERSE LENGTH=227
AT2G44510.1	AT2G44510.1 | Symbols: | CDK inhibitor P21 binding protein | chr2:18377411-18379030 FORWARD LENGTH=326
AT2G47580.1	AT2G47580.1 | Symbols: U1A | spliceosomal protein U1A | chr2:19517229-19518686 FORWARD LENGTH=250
AT3G05560.1	AT3G05560.1 | Symbols: | Ribosomal L22e protein family | chr3:1614641-1615204 FORWARD LENGTH=124
AT3G12290.1	AT3G12290.1 | Symbols: | Amino acid dehydrogenase family protein | chr3:3919591-3921326 FORWARD LENGTH=299
AT3G18490.1	AT3G18490.1 | Symbols: | Eukaryotic aspartyl protease family protein | chr3:6349090-6350592 REVERSE LENGTH=500
AT3G20250.1	AT3G20250.1 | Symbols: APUM5, PUM5 | pumilio 5 | chr3:7059098-7062660 REVERSE LENGTH=961
AT3G26520.1	AT3G26520.1 | Symbols: TIP2, SITIP, GAMMA-TIP2, TIP1;2 | tonoplast intrinsic protein 2 | chr3:9722770-9723703 REVERSE LENGTH=253
AT3G27430.1	AT3G27430.1 | Symbols: PBB1 | N-terminal nucleophile aminohydrolases (Ntn hydrolases) superfamily protein | chr3:10152910-10155036 FORWARD LENGTH=267
AT3G27830.1	AT3G27830.1 | Symbols: RPL12-A, RPL12 | ribosomal protein L12-A | chr3:10318576-10319151 FORWARD LENGTH=191
AT3G44320.1	AT3G44320.1 | Symbols: NIT3, AtNIT3 | nitrilase 3 | chr3:15993419-15995493 FORWARD LENGTH=346
AT3G45030.1	AT3G45030.1 | Symbols: | Ribosomal protein S10p/S20e family protein | chr3:16471606-16472312 REVERSE LENGTH=124
AT3G45140.1	AT3G45140.1 | Symbols: LOX2, ATLOX2 | lipoxygenase 2 | chr3:16525437-16529233 FORWARD LENGTH=896
AT3G48420.1	AT3G48420.1 | Symbols: | Haloacid dehalogenase-like hydrolase (HAD) superfamily protein | chr3:17929743-17931551 FORWARD LENGTH=319
AT3G53500.1	AT3G53500.1 | Symbols: RSZ32, RS2Z32, At-RS2Z | RNA-binding (RRM/RBD/RNP motifs) family protein with retrovirus zinc finger-like domain | chr3:19834557-19835896 REVERSE LENGTH=243
AT3G56940.1	AT3G56940.1 | Symbols: CRD1, CHL27, ACSF | dicarboxylate diiron protein, putative (Crd1) | chr3:21076594-21078269 FORWARD LENGTH=409
AT3G60820.1	AT3G60820.1 | Symbols: PBF1 | N-terminal nucleophile aminohydrolases (Ntn hydrolases) superfamily protein | chr3:22472038-22473809 REVERSE LENGTH=223
AT3G61870.1	AT3G61870.1 | Symbols: | unknown protein; FUNCTIONS IN: molecular_function unknown; INVOLVED IN: biological_process unknown; LOCATED IN: chloroplast, chloroplast inner membrane, chloroplast envelope; EXPRESSED IN: 23 plant structures; EXPRESSED DUR
AT4G04020.1	AT4G04020.1 | Symbols: FIB | fibrillin | chr4:1932161-1933546 FORWARD LENGTH=318
AT4G12610.1	AT4G12610.1 | Symbols: RAP74, ATRAP74 | transcription activators;DNA binding;RNA polymerase II transcription factors;catalytics;transcription initiation factors | chr4:7455565-7457465 FORWARD LENGTH=400
AT4G17620.1	AT4G17620.1 | Symbols: | glycine-rich protein | chr4:9822005-9824859 FORWARD LENGTH=544
AT4G18465.1	AT4G18465.1 | Symbols: | RNA helicase family protein | chr4:10197056-10201611 FORWARD LENGTH=695
AT4G19410.1	AT4G19410.1 | Symbols: | Pectinacetylesterase family protein | chr4:10582188-10584766 REVERSE LENGTH=391
AT4G22570.1	AT4G22570.1 | Symbols: APT3 | adenine phosphoribosyl transferase 3 | chr4:11882310-11885250 REVERSE LENGTH=183
AT4G23100.1	AT4G23100.1 | Symbols: RML1, PAD2, GSH1, CAD2, ATECS1, GSHA | glutamate-cysteine ligase | chr4:12103458-12106751 REVERSE LENGTH=522
AT4G26000.1	AT4G26000.1 | Symbols: PEP | RNA-binding KH domain-containing protein | chr4:13197280-13199539 FORWARD LENGTH=495
AT4G26910.1	AT4G26910.1 | Symbols: | Dihydrolipoamide succinyltransferase | chr4:13520127-13522889 REVERSE LENGTH=464
AT4G28440.1	AT4G28440.1 | Symbols: | Nucleic acid-binding, OB-fold-like protein | chr4:14060054-14060970 FORWARD LENGTH=153
AT4G29830.1	AT4G29830.1 | Symbols: VIP3 | Transducin/WD40 repeat-like superfamily protein | chr4:14597728-14599157 FORWARD LENGTH=321
AT4G30530.1	AT4G30530.1 | Symbols: | Class I glutamine amidotransferase-like superfamily protein | chr4:14920605-14922286 FORWARD LENGTH=250
AT4G36690.1	AT4G36690.1 | Symbols: ATU2AF65A | U2 snRNP auxilliary factor, large subunit, splicing factor | chr4:17294139-17297609 REVERSE LENGTH=573
AT5G03280.1
AT5G09900.1	AT5G09900.1 | Symbols: EMB2107, RPN5A, MSA | 26S proteasome regulatory subunit, putative (RPN5) | chr5:3089462-3092434 REVERSE LENGTH=442
AT5G13510.1	AT5G13510.1 | Symbols: | Ribosomal protein L10 family protein | chr5:4341294-4341956 FORWARD LENGTH=220
AT5G19550.1	AT5G19550.1 | Symbols: ASP2, AAT2 | aspartate aminotransferase 2 | chr5:6598201-6601597 FORWARD LENGTH=405
AT5G22330.1	AT5G22330.1 | Symbols: ATTIP49A, RIN1 | P-loop containing nucleoside triphosphate hydrolases superfamily protein | chr5:7391026-7394071 REVERSE LENGTH=458
AT5G26210.1	AT5G26210.1 | Symbols: AL4 | alfin-like 4 | chr5:9158566-9160221 REVERSE LENGTH=255
AT5G43940.1	AT5G43940.1 | Symbols: HOT5, ADH2, GSNOR, ATGSNOR1, PAR2 | GroES-like zinc-binding dehydrogenase family protein | chr5:17684265-17686379 FORWARD LENGTH=379
AT5G45390.1	AT5G45390.1 | Symbols: CLPP4, NCLPP4 | CLP protease P4 | chr5:18396351-18397586 FORWARD LENGTH=292
AT5G46110.1	AT5G46110.1 | Symbols: APE2, TPT | Glucose-6-phosphate/phosphate translocator-related | chr5:18697606-18700212 FORWARD LENGTH=410
AT5G48375.1	AT5G48375.1 | Symbols: TGG3, BGLU39 | thioglucoside glucosidase 3 | chr5:19601303-19603883 REVERSE LENGTH=439
AT5G58330.1	AT5G58330.1 | Symbols: | lactate/malate dehydrogenase family protein | chr5:23580010-23582287 REVERSE LENGTH=443
AT5G59880.1	AT5G59880.1 | Symbols: ADF3 | actin depolymerizing factor 3 | chr5:24120382-24121628 FORWARD LENGTH=139
AT5G63440.2	AT5G63440.2 | Symbols: | Protein of unknown function (DUF167) | chr5:25406360-25408195 FORWARD LENGTH=232

## Sheet:  Table  S4 Cell localization
	CYT	NUCL	NUCLEOLUS
AT1G02500	X	X	X
AT1G02930	X	X	X
AT1G04410	X	X	X
AT1G04480	X	X	X
AT1G04820	X	X	X
AT1G07890	X	X	X
AT1G07920	X	X	X
AT1G09590	X	X	X
AT1G09780	X	X	X
AT1G12840	X	X	X
AT1G12900	X	X	X
AT1G13060	X	X	X
AT1G13440	X	X	X
AT1G14320	X	X	X
AT1G15420	X	X	X
AT1G18080	X	X	X
AT1G18540	X	X	X
AT1G20260	X	X	X
AT1G20620	X	X	X
AT1G21690	X	X	X
AT1G22300	X	X	X
AT1G22780	X	X	X
AT1G23310	X	X	X
AT1G23410	X	X	X
AT1G33120	X	X	X
AT1G43170	X	X	X
AT1G48920	X	X	X
AT1G53240	X	X	X
AT1G53850	X	X	X
AT1G54270	X	X	X
AT1G55490	X	X	X
AT1G56070	X	X	X
AT1G56110	X	X	X
AT1G57720	X	X	X
AT1G65930	X	X	X
AT1G67090	X	X	X
AT1G72370	X	X	X
AT1G74050	X	X	X
AT1G78300	X	X	X
AT1G78900	X	X	X
AT1G79550	X	X	X
AT2G06850	X	X	X
AT2G07698	X	X	X
AT2G16600	X	X	X
AT2G17360	X	X	X
AT2G18020	X	X	X
AT2G18900	X	X	X
AT2G20450	X	X	X
AT2G21660	X	X	X
AT2G27530	X	X	X
AT2G28000	X	X	X
AT2G31610	X	X	X
AT2G33210	X	X	X
AT2G34480	X	X	X
AT2G36530	X	X	X
AT2G36880	X	X	X
AT2G37220	X	X	X
AT2G37270	X	X	X
AT2G39730	X	X	X
AT2G41530	X	X	X
AT2G42520	X	X	X
AT2G42590	X	X	X
AT2G42740	X	X	X
AT2G47610	X	X	X
AT3G03780	X	X	X
AT3G04840	X	X	X
AT3G05060	X	X	X
AT3G05560	X	X	X
AT3G08580	X	X	X
AT3G09200	X	X	X
AT3G09440	X	X	X
AT3G09630	X	X	X
AT3G09680	X	X	X
AT3G09820	X	X	X
AT3G11630	X	X	X
AT3G12780	X	X	X
AT3G12860	X	X	X
AT3G13920	X	X	X
AT3G16640	X	X	X
AT3G16810	X	X	X
AT3G17390	X	X	X
AT3G22110	X	X	X
AT3G22230	X	X	X
AT3G24830	X	X	X
AT3G25520	X	X	X
AT3G25940	X	X	X
AT3G26650	X	X	X
AT3G44110	X	X	X
AT3G44310	X	X	X
AT3G45030	X	X	X
AT3G47520	X	X	X
AT3G49010	X	X	X
AT3G49430	X	X	X
AT3G51260	X	X	X
AT3G52880	X	X	X
AT3G52930	X	X	X
AT3G55440	X	X	X
AT3G57150	X	X	X
AT3G58610	X	X	X
AT3G58660	X	X	X
AT3G60750	X	X	X
AT3G61860	X	X	X
AT3G62030	X	X	X
AT3G62870	X	X	X
AT4G02520	X	X	X
AT4G09000	X	X	X
AT4G09320	X	X	X
AT4G12600	X	X	X
AT4G13930	X	X	X
AT4G13940	X	X	X
AT4G14880	X	X	X
AT4G15000	X	X	X
AT4G16143	X	X	X
AT4G24770	X	X	X
AT4G24820	X	X	X
AT4G25340	X	X	X
AT4G25630	X	X	X
AT4G27090	X	X	X
AT4G31700	X	X	X
AT4G35090	X	X	X
AT4G39260	X	X	X
AT5G02500	X	X	X
AT5G02870	X	X	X
AT5G04600	X	X	X
AT5G06290	X	X	X
AT5G08670	X	X	X
AT5G10010	X	X	X
AT5G10360	X	X	X
AT5G11170	X	X	X
AT5G16750	X	X	X
AT5G17920	X	X	X
AT5G19550	X	X	X
AT5G20010	X	X	X
AT5G20290	X	X	X
AT5G20720	X	X	X
AT5G22650	X	X	X
AT5G22880	X	X	X
AT5G23540	X	X	X
AT5G27120	X	X	X
AT5G27850	X	X	X
AT5G28540	X	X	X
AT5G35630	X	X	X
AT5G38480	X	X	X
AT5G42980	X	X	X
AT5G47770	X	X	X
AT5G50850	X	X	X
AT5G51120	X	X	X
AT5G52470	X	X	X
AT5G54910	X	X	X
AT5G63570	X	X	X
AT5G64420	X	X	X
AT5G66570	X	X	X
AT1G03475	X	X
AT1G15340	X	X
AT1G21720	X	X
AT1G23820	X	X
AT1G27450	X	X
AT1G42970	X	X
AT1G44575	X	X
AT1G47128	X	X
AT1G47250	X	X
AT1G53750	X	X
AT1G56450	X	X
AT1G62750	X	X
AT1G70310	X	X
AT1G74560	X	X
AT1G78380	X	X
AT2G09990	X	X
AT2G20260	X	X
AT2G21330	X	X
AT2G30860	X	X
AT2G30870	X	X
AT2G34430	X	X
AT2G36160	X	X
AT2G36620	X	X
AT2G37190	X	X
AT2G37660	X	X
AT3G09500	X	X
AT3G11510	X	X
AT3G25530	X	X
AT3G26070	X	X
AT3G55620	X	X
AT4G04640	X	X
AT4G10340	X	X
AT4G24280	X	X
AT4G26600	X	X
AT4G30530	X	X
AT4G37930	X	X
AT4G38680	X	X
AT5G15200	X	X
AT5G23060	X	X
AT5G35590	X	X
AT5G54770	X	X
AT5G67630	X	X
AT1G06680	X
AT1G23740	X
AT3G07110	X
AT3G49910	X
AT4G20360	X
AT4G32720	X
AT5G09650	X
AT1G02140		X	X
AT1G02840		X	X
AT1G07660		X	X
AT1G09760		X	X
AT1G10490		X	X
AT1G11650		X	X
AT1G11860		X	X
AT1G15440		X	X
AT1G15820		X	X
AT1G18850		X	X
AT1G19880		X	X
AT1G20580		X	X
AT1G23280		X	X
AT1G29320		X	X
AT1G29940		X	X
AT1G31330		X	X
AT1G50920		X	X
AT1G52930		X	X
AT1G55150		X	X
AT1G59760		X	X
AT1G61730		X	X
AT1G63160		X	X
AT1G63780		X	X
AT1G72320		X	X
AT1G72440		X	X
AT1G77030		X	X
AT1G79150		X	X
AT1G80750		X	X
AT2G13540		X	X
AT2G18220		X	X
AT2G19540		X	X
AT2G20490		X	X
AT2G21440		X	X
AT2G23070		X	X
AT2G23930		X	X
AT2G30260		X	X
AT2G31410		X	X
AT2G32600		X	X
AT2G33410		X	X
AT2G33730		X	X
AT2G34040		X	X
AT2G34570		X	X
AT2G36130		X	X
AT2G38810		X	X
AT2G39460		X	X
AT2G44510		X	X
AT2G46230		X	X
AT2G47420		X	X
AT2G47580		X	X
AT3G01160		X	X
AT3G03920		X	X
AT3G04790		X	X
AT3G07050		X	X
AT3G09720		X	X
AT3G13230		X	X
AT3G15010		X	X
AT3G18490		X	X
AT3G19760		X	X
AT3G22660		X	X
AT3G23400		X	X
AT3G23620		X	X
AT3G24080		X	X
AT3G27430		X	X
AT3G44750		X	X
AT3G49180		X	X
AT3G52380		X	X
AT3G53500		X	X
AT3G55510		X	X
AT3G57940		X	X
AT3G60360		X	X
AT3G62310		X	X
AT4G01560		X	X
AT4G04020		X	X
AT4G04940		X	X
AT4G05410		X	X
AT4G12610		X	X
AT4G15770		X	X
AT4G18465		X	X
AT4G18905		X	X
AT4G19410		X	X
AT4G20440		X	X
AT4G25730		X	X
AT4G26630		X	X
AT4G28200		X	X
AT4G28440		X	X
AT4G28450		X	X
AT4G29830		X	X
AT4G31300		X	X
AT4G31580		X	X
AT4G40030		X	X
AT5G03740		X	X
AT5G04280		X	X
AT5G04430		X	X
AT5G08420		X	X
AT5G09810		X	X
AT5G11240		X	X
AT5G14520		X	X
AT5G15270		X	X
AT5G15550		X	X
AT5G15750		X	X
AT5G22100		X	X
AT5G22330		X	X
AT5G26210		X	X
AT5G38720		X	X
AT5G40490		X	X
AT5G43720		X	X
AT5G45390		X	X
AT5G52040		X	X
AT5G55920		X	X
AT5G57120		X	X
AT5G60990		X	X
AT5G61770		X	X
AT5G62190		X	X
AT5G67240		X	X
AT1G04040		X
AT1G09200		X
AT1G27400		X
AT1G30240		X
AT1G30880		X
AT1G31970		X
AT1G32130		X
AT1G35720		X
AT1G43670		X
AT1G48830		X
AT1G60080		X
AT1G60850		X
AT1G61520		X
AT1G63940		X
AT1G65030		X
AT1G74470		X
AT1G75670		X
AT2G01250		X
AT2G15430		X
AT2G17250		X
AT2G19730		X
AT2G21170		X
AT2G21250		X
AT2G25970		X
AT2G30950		X
AT2G35490		X
AT2G44120		X
AT2G47990		X
AT3G02560		X
AT3G03250		X
AT3G04610		X
AT3G12290		X
AT3G21540		X
AT3G26420		X
AT3G27830		X
AT3G55460		X
AT4G01310		X
AT4G11600		X
AT4G25210		X
AT4G27440		X
AT4G36690		X
AT5G01530		X
AT5G03350		X
AT5G06360		X
AT5G09900		X
AT5G23120		X
AT5G43940		X
AT5G48240		X
AT5G48300		X
AT5G59880		X
AT5G64200		X
AT1G03280			X
AT1G14510			X
AT1G14650			X
AT1G17690			X
AT1G25260			X
AT1G49480			X
AT1G52740			X
AT1G55310			X
AT1G63810			X
AT1G66260			X
AT1G67280			X
AT2G18510			X
AT2G19385			X
AT2G27840			X
AT2G37990			X
AT2G40360			X
AT2G43110			X
AT2G43650			X
AT2G44860			X
AT3G01540			X
AT3G07750			X
AT3G10530			X
AT3G13940			X
AT3G18600			X
AT3G56510			X
AT3G56990			X
AT3G57000			X
AT4G07410			X
AT4G16630			X
AT4G34910			X
AT4G37090			X
AT5G05210			X
AT5G08180			X
AT5G14050			X
AT5G19300			X
AT5G20600			X
AT5G28840			X
AT5G40200			X
AT5G59950			X
AT5G61330			X
AT5G64680			X
AT5G65900			X
AT5G66540			X

## Sheet: Table S5 WCE proteome
Table S5: Whole cell extract proteome analysis from A. thaliana plants
Experiment name	Protein name	Protein accession numbers	Database sources	Protein molecular weight (Da)	Number of unique peptides	Number of unique spectra	Number of total spectra	Percentage sequence coverage	Spectrum name	Peptide sequence	Previous amino acid	Next amino acid	Best Mascot Ion score	Mascot Identity score	Mascot Delta Ion Score	Number of enzymatic termini	Fixed modifications identified by spectrum	Variable modifications identified by spectrum	Observed m/z	Actual peptide mass (AMU)	Calculated +1H Peptide Mass (AMU)	Actual minus calculated peptide mass (AMU)	Actual minus calculated peptide mass (PPM)	Total Ion Current	Peptide start index	Peptide stop index	Other Proteins	Other spectrum charges	Other variable modifications	Total number of peptide	Number of shared peptide	Number of discrimant peptide
WT	| Symbols: EXL3 | EXORDIUM like 3 | chr5:20939793-20940806 REVERSE	AT5G51550.1	TAIR_DCpUN_AO_20130208_.fasta	36,848.1	1	1	1	2.37%	Cmpd 12214, +MS2(444.2813), 23.0eV, 34.5 min #13627, X23640AO.mgf	LSIQSVIK	R	S	25.6	25.0	25.6	2			444.281310	886.548068	887.556146	-0.0008019	-0.9035	36,712.0	144	151				1	0	1
WT	| Symbols: GPAT9 | glycerol-3-phosphate acyltransferase 9 | chr5:24367266-24369647 FORWARD	AT5G60620.1	TAIR_DCpUN_AO_20130208_.fasta	43,021.2	1	1	1	6.12%	Cmpd 21154, +MS2(1210.6131), 59.0eV, 58.8 min #23099, X23653AO.mgf	DLLDISPTLTEAAGAIVDDSFTR	R	C	26.4	25.0	26.4	2			1,210.613060	2,419.211568	2,420.219546	-0.0007019	-0.2900	27,824.0	43	65				1	0	1
WT	| Symbols: RBCL | ribulose-bisphosphate carboxylases | chrC:54958-56397 FORWARD	ATCG00490.1	TAIR_DCpUN_AO_20130208_.fasta	52,955.6	40	68	1837	66.6%	Cmpd 3797, +MS2(307.7031), 23.0eV, 17.6 min #4898, X23644AO.mgf	ALAALR	K	L	40.7	26.3	14.9	2			307.703140	613.391728	614.398446	0.0005581	0.9083	75,958.0	129	134		2 | 2 | 2 | 2 | 2 | 2 | 2 | 2 | 2 | 2 | 2	none | none | none | none | none | none | none | none | none | none | none	40	0	40
WT	| Symbols: RBCL | ribulose-bisphosphate carboxylases | chrC:54958-56397 FORWARD	ATCG00490.1	TAIR_DCpUN_AO_20130208_.fasta	52,955.6	40	68	1837	66.6%	Cmpd 12353, +MS2(620.8726), 31.8eV, 36.5 min #13815, X23641AO.mgf	ALAALRLEDLR	K	I	34.7	25.0	32.6	2			620.872570	1,239.730588	1,240.737346	0.0005181	0.4175	340102	129	139		3 | 3 | 3 | 3 | 2	none | none | none | none | none	40	0	40
WT	| Symbols: RBCL | ribulose-bisphosphate carboxylases | chrC:54958-56397 FORWARD	ATCG00490.1	TAIR_DCpUN_AO_20130208_.fasta	52,955.6	40	68	1837	66.6%	Cmpd 2003, +MS2(456.7400), 23.4eV, 12.8 min #2955, X23641AO.mgf	AMHAVIDR	R	Q	49.6	25.0	49.6	2			456.740030	911.465508	912.472046	0.0007381	0.8089	2801630	296	303		2 | 2 | 2 | 2 | 2 | 2 | 2	none | none | none | m2: Oxidation (+15.99) | none | none | none	40	0	40
WT	| Symbols: RBCL | ribulose-bisphosphate carboxylases | chrC:54958-56397 FORWARD	ATCG00490.1	TAIR_DCpUN_AO_20130208_.fasta	52,955.6	40	68	1837	66.6%	Cmpd 1965, +MS2(304.6738), 23.0eV, 12.7 min #2914, X23641AO.mgf	ASVGFK	K	A	43.8	27.5	18.9	2			304.673810	607.333068	608.340246	0.00009806	0.1612	76,722.0	9	14		2 | 2	none | none	40	0	40
WT	| Symbols: RBCL | ribulose-bisphosphate carboxylases | chrC:54958-56397 FORWARD	ATCG00490.1	TAIR_DCpUN_AO_20130208_.fasta	52,955.6	40	68	1837	66.6%	Cmpd 4376, +MS2(455.7268), 23.3eV, 19.3 min #5516, X23634AO.mgf	AVYEcLR	R	G	40.4	26.0	36.1	2		c5: Carbamidomethyl (+57.02)	455.726790	909.439028	910.445100	0.001204	1.323	293942	188	194		2 | 2 | 2 | 2 | 2 | 2 | 2 | 2 | 2 | 2 | 2 | 2 | 2 | 2 | 2 | 2 | 2 | 2 | 2 | 2 | 2 | 2 | 2 | 2 | 2 | 2 | 2 | 2 | 2 | 2 | 2 | 2 | 2 | 2 | 2 | 2 | 2 | 2 | 2 | 2	c5: Carbamidomethyl (+57.02) | c5: Carbamidomethyl (+57.02) | c5: Carbamidomethyl (+57.02) | c5: Carbamidomethyl (+57.02) | c5: Carbamidomethyl (+57.02) | c5: Carbamidomethyl (+57.02) | c5: Carbamidomethyl (+57.02) | c5: Carbamidomethyl (+57.02) | c5: Carbamidomethyl (+57.02) | c5: Carbamidomethyl (+57.02) | c5: Carbamidomethyl (+57.02) | c5: Carbamidomethyl (+57.02) | c5: Carbamidomethyl (+57.02…	40	0	40
WT	| Symbols: RBCL | ribulose-bisphosphate carboxylases | chrC:54958-56397 FORWARD	ATCG00490.1	TAIR_DCpUN_AO_20130208_.fasta	52,955.6	40	68	1837	66.6%	Cmpd 7924, +MS2(726.3146), 39.1eV, 25.8 min #9160, X23640AO.mgf	DDENVNSQPFMR	K	W	72.2	25.0	72.2	2			726.314640	1,450.614728	1,451.622046	-0.00004194	-0.02889	254902	202	213		2 | 2 | 2 | 2 | 2 | 2 | 2 | 2 | 2 | 2 | 2 | 2 | 2 | 2 | 2 | 2 | 2 | 2 | 2 | 2 | 2 | 2 | 2 | 2 | 2 | 2 | 2 | 2 | 2 | 2 | 2 | 2 | 2 | 2 | 2 | 2 | 2 | 2 | 2 | 2 | 2 | 2 | 2 | 2 | 2 | 2 | 2 | 2 | 2 | 2 | 2 | 2 | 2 | 2 | 2	m11: Oxidation (+15.99) | m11: Oxidation (+15.99) | m11: Oxidation (+15.99) | m11: Oxidation (+15.99) | none | m11: Oxidation (+15.99) | m11: Oxidation (+15.99) | none | none | m11: Oxidation (+15.99) | none | m11: Oxidation (+15.99) | m11: Oxidation (+15.99) | m11: Oxidation (+15.99) | m11: Oxidation (+15.99) | m11: Oxidation (+15.99) | none | none | none | none | none | m11: Oxidation (+15.99) …	40	0	40
WT	| Symbols: RBCL | ribulose-bisphosphate carboxylases | chrC:54958-56397 FORWARD	ATCG00490.1	TAIR_DCpUN_AO_20130208_.fasta	52,955.6	40	68	1837	66.6%	Cmpd 498, +MS2(520.2384), 27.2eV, 9.0 min #1364, X23641AO.mgf	DDYVEKDR	R	S	46.2	25.0	39.1	2			520.238430	1,038.462308	1,039.469246	0.0003381	0.3252	1388960	351	358		2 | 2 | 2 | 2 | 2	none | none | none | none | none	40	0	40
WT	| Symbols: RBCL | ribulose-bisphosphate carboxylases | chrC:54958-56397 FORWARD	ATCG00490.1	TAIR_DCpUN_AO_20130208_.fasta	52,955.6	40	68	1837	66.6%	Cmpd 8092, +MS2(614.8303), 31.6eV, 33.9 min #9688, X23631AO.mgf	DLAVEGNEIIR	R	E	76.4	25.6	71.2	2			614.830300	1,227.646048	1,228.653346	-0.00002194	-0.01786	276594	436	446		2 | 2 | 2 | 2 | 2 | 2 | 2 | 2 | 2 | 2 | 2 | 2 | 2 | 2 | 2 | 2 | 2 | 2 | 2 | 2 | 2 | 2 | 2 | 2 | 2 | 2 | 2 | 2 | 2 | 2 | 2 | 2 | 2 | 2 | 2 | 2 | 2 | 2 | 2 | 2 | 2 | 2 | 2 | 2 | 2 | 2 | 2 | 2 | 2 | 2 | 2 | 2 | 2 | 2 | 2 | 2 | 2 | 2 | 2 | 2 | 2 | 2 | 2 | 2 | 2 | 2 | 2 | 2 | 2 | 2 | 2 | 2 | 2 | 2 | 2 | 2 | 2 | 2 | 2 | 2 | 2	none | none | none | none | none | none | none | none | none | none | none | none | none | none | none | none | none | none | none | none | none | none | none | none | none | none | none | none | none | none | none | none | none | none | none | none | none | none | none | none | none | none | none | none | none | none | none | none | none | none | none | none | none | none | none | none | none | …	40	0	40
WT	| Symbols: RBCL | ribulose-bisphosphate carboxylases | chrC:54958-56397 FORWARD	ATCG00490.1	TAIR_DCpUN_AO_20130208_.fasta	52,955.6	40	68	1837	66.6%	Cmpd 11644, +MS2(572.9573), 28.8eV, 35.1 min #13076, X23641AO.mgf	DLAVEGNEIIREAcK	R	W	33.4	26.4	33.4	2		c14: Carbamidomethyl (+57.02)	572.957340	1,715.850192	1,716.858700	-0.001232	-0.7175	59,970.0	436	450				40	0	40
WT	| Symbols: RBCL | ribulose-bisphosphate carboxylases | chrC:54958-56397 FORWARD	ATCG00490.1	TAIR_DCpUN_AO_20130208_.fasta	52,955.6	40	68	1837	66.6%	Cmpd 7976, +MS2(594.3350), 30.8eV, 27.0 min #9241, X23641AO.mgf	DNGLLLHIHR	R	A	63.4	27.3	60.5	2			594.334990	1,186.655428	1,187.664546	-0.001842	-1.551	73,114.0	286	295		3 | 3 | 3	none | none | none	40	0	40
WT	| Symbols: RBCL | ribulose-bisphosphate carboxylases | chrC:54958-56397 FORWARD	ATCG00490.1	TAIR_DCpUN_AO_20130208_.fasta	52,955.6	40	68	1837	66.6%	Cmpd 14219, +MS2(511.5909), 25.1eV, 40.1 min #15754, X23641AO.mgf	DRFLFcAEAIYK	R	S	65.0	26.3	65.0	2		c6: Carbamidomethyl (+57.02)	511.590870	1,531.750782	1,532.756700	0.001358	0.8861	503518	216	227		2 | 3 | 3 | 3 | 3 | 3 | 3	c6: Carbamidomethyl (+57.02) | c6: Carbamidomethyl (+57.02) | c6: Carbamidomethyl (+57.02) | c6: Carbamidomethyl (+57.02) | c6: Carbamidomethyl (+57.02) | c6: Carbamidomethyl (+57.02) | c6: Carbamidomethyl (+57.02)	40	0	40
WT	| Symbols: RBCL | ribulose-bisphosphate carboxylases | chrC:54958-56397 FORWARD	ATCG00490.1	TAIR_DCpUN_AO_20130208_.fasta	52,955.6	40	68	1837	66.6%	Cmpd 15458, +MS2(511.2701), 26.7eV, 42.6 min #17064, X23644AO.mgf	DTDILAAFR	K	V	61.0	28.1	35.1	2			511.270120	1,020.525688	1,021.531446	0.001518	1.486	2057930	33	41		2 | 2 | 2 | 2 | 2 | 2 | 2 | 2 | 2 | 2 | 2 | 2 | 2 | 2 | 2 | 2 | 2 | 2 | 2 | 2 | 2 | 2 | 2 | 2 | 2 | 2 | 2 | 2 | 2 | 2 | 2 | 2 | 2 | 2 | 2 | 2 | 2 | 2 | 2 | 2 | 2 | 2 | 2 | 2 | 2 | 2 | 2 | 2 | 2 | 2	none | none | none | none | none | none | none | none | none | none | none | none | none | none | none | none | none | none | none | none | none | none | none | none | none | none | none | none | none | none | none | none | none | none | none | none | none | none | none | none | none | none | none | none | none | none | none | none | none | none	40	0	40
WT	| Symbols: RBCL | ribulose-bisphosphate carboxylases | chrC:54958-56397 FORWARD	ATCG00490.1	TAIR_DCpUN_AO_20130208_.fasta	52,955.6	40	68	1837	66.6%	Cmpd 14064, +MS2(678.9886), 36.0eV, 39.8 min #15594, X23641AO.mgf	EAcKWSPELAAAcEVWK	R	E	84.6	25.0	84.6	2		c3: Carbamidomethyl (+57.02), c13: Carbamidomethyl (+57.02)	678.988560	2,033.943852	2,034.941254	0.009874	4.852	1.15087E7	447	463		3 | 3 | 3 | 3 | 3 | 3 | 3 | 3 | 3 | 3 | 3 | 3 | 3 | 3 | 2	c3: Carbamidomethyl (+57.02), c13: Carbamidomethyl (+57.02) | c3: Carbamidomethyl (+57.02), c13: Carbamidomethyl (+57.02) | c3: Carbamidomethyl (+57.02), c13: Carbamidomethyl (+57.02) | c3: Carbamidomethyl (+57.02), c13: Carbamidomethyl (+57.02) | c3: Carbamidomethyl (+57.02), c13: Carbamidomethyl (+57.02) | c3: Carbamidomethyl (+57.02), c13: Carbamidomethyl (+57.02) | c3: Carbamidomethyl (+57.02…	40	0	40
WT	| Symbols: RBCL | ribulose-bisphosphate carboxylases | chrC:54958-56397 FORWARD	ATCG00490.1	TAIR_DCpUN_AO_20130208_.fasta	52,955.6	40	68	1837	66.6%	Cmpd 16123, +MS2(662.8432), 34.0eV, 44.0 min #17747, X23641AO.mgf	EITFNFPTIDK	K	L	54.4	26.3	49.8	2			662.843180	1,323.671808	1,324.678546	0.0005381	0.4062	1283480	464	474		2 | 2 | 2 | 2 | 2 | 2 | 2	none | none | none | none | none | none | none	40	0	40
WT	| Symbols: RBCL | ribulose-bisphosphate carboxylases | chrC:54958-56397 FORWARD	ATCG00490.1	TAIR_DCpUN_AO_20130208_.fasta	52,955.6	40	68	1837	66.6%	Cmpd 18055, +MS2(933.9608), 44.5eV, 48.2 min #19778, X23644AO.mgf	EITFNFPTIDKLDGQE	K	-	65.2	26.3	65.2	2			933.960840	1,865.907128	1,866.912346	0.002058	1.102	749948	464	479		2 | 2 | 2 | 2 | 2 | 2 | 2 | 2 | 2 | 2 | 2 | 2 | 2 | 2 | 2 | 2 | 2 | 2 | 2 | 2 | 2 | 2 | 2 | 2 | 2 | 2 | 2 | 2 | 2 | 2 | 2	none | none | none | none | none | none | none | none | none | none | none | none | none | none | none | none | none | none | none | none | none | none | none | none | none | none | none | none | none | none | none	40	0	40
WT	| Symbols: RBCL | ribulose-bisphosphate carboxylases | chrC:54958-56397 FORWARD	ATCG00490.1	TAIR_DCpUN_AO_20130208_.fasta	52,955.6	40	68	1837	66.6%	Cmpd 17238, +MS2(760.3703), 38.9eV, 46.4 min #18909, X23641AO.mgf	ELGVPIVMHDYLTGGFTANTSLSHYcR	R	D	133	25.0	133	2		c26: Carbamidomethyl (+57.02)	760.370290	3,037.452056	3,038.450100	0.009232	3.038	1.78659E7	259	285		4 | 4 | 4 | 4 | 4 | 4 | 4 | 4 | 4 | 4 | 4 | 4 | 4 | 3 | 4 | 4 | 4 | 4 | 4 | 4 | 4 | 4 | 4 | 4 | 4 | 4 | 4 | 4 | 4 | 4 | 4 | 4 | 4 | 4 | 4 | 4 | 4 | 4 | 4 | 4 | 4 | 3 | 3 | 4 | 4 | 4 | 4 | 4 | 4 | 4 | 4 | 4 | 4 | 4 | 4 | 4 | 4 | 4 | 4 | 4 | 4 | 4 | 4 | 4 | 4 | 4 | 4 | 4 | 4 | 4 | 4 | 4 | 4 | 4 | 3 | 4 | 4 | 4 | 4 | 4 | 4 | 4 | 4 | 4 | 4 | 4 | 4 | 4 | 4 | 4 | 4 | 4 | 4 | 4 | 4 | 4 | 4 | 4 | 4 | 4 |…	m8: Oxidation (+15.99), c26: Carbamidomethyl (+57.02) | c26: Carbamidomethyl (+57.02) | c26: Carbamidomethyl (+57.02) | c26: Carbamidomethyl (+57.02) | c26: Carbamidomethyl (+57.02) | m8: Oxidation (+15.99), c26: Carbamidomethyl (+57.02) | c26: Carbamidomethyl (+57.02) | c26: Carbamidomethyl (+57.02) | c26: Carbamidomethyl (+57.02) | c26: Carbamidomethyl (+57.02) | m8: Oxidation (+15.99), c26: Ca…	40	0	40
WT	| Symbols: RBCL | ribulose-bisphosphate carboxylases | chrC:54958-56397 FORWARD	ATCG00490.1	TAIR_DCpUN_AO_20130208_.fasta	52,955.6	40	68	1837	66.6%	Cmpd 15734, +MS2(667.0059), 35.6eV, 47.3 min #17442, X23648AO.mgf	ESTLGFVDLLRDDYVEK	R	D	53.5	25.6	53.5	2			667.005880	1,997.995812	1,999.002146	0.0009421	0.4713	288638	340	356		3 | 3 | 3 | 3 | 3 | 3 | 3 | 3 | 3 | 3 | 3 | 3 | 3 | 3	none | none | none | none | none | none | none | none | none | none | none | none | none | none	40	0	40
WT	| Symbols: RBCL | ribulose-bisphosphate carboxylases | chrC:54958-56397 FORWARD	ATCG00490.1	TAIR_DCpUN_AO_20130208_.fasta	52,955.6	40	68	1837	66.6%	Cmpd 9849, +MS2(609.9611), 31.8eV, 31.2 min #11203, X23641AO.mgf	EYKLTYYTPEYETK	K	D	41.2	25.4	41.2	2			609.961090	1,826.861442	1,827.868846	-0.0001279	-0.07000	490940	19	32		3 | 3 | 3 | 3	none | none | none | none	40	0	40
WT	| Symbols: RBCL | ribulose-bisphosphate carboxylases | chrC:54958-56397 FORWARD	ATCG00490.1	TAIR_DCpUN_AO_20130208_.fasta	52,955.6	40	68	1837	66.6%	Cmpd 13802, +MS2(631.3182), 32.3eV, 42.4 min #15408, X23648AO.mgf	FLFcAEAIYK	R	S	62.5	26.6	62.5	2		c4: Carbamidomethyl (+57.02)	631.318250	1,260.621948	1,261.628600	0.0006242	0.4948	414040	218	227		2 | 2 | 2 | 2 | 2 | 2 | 2 | 2 | 2 | 2 | 2 | 2 | 2 | 2 | 2 | 2 | 2 | 2 | 2 | 2 | 2 | 2 | 2 | 2 | 2 | 2 | 2 | 2 | 2 | 2 | 2 | 2 | 2 | 2 | 2 | 2 | 2 | 2 | 2 | 2 | 2 | 2 | 2 | 2 | 2 | 2 | 2 | 2 | 2 | 2 | 2 | 2 | 2 | 2 | 2 | 2 | 2 | 2 | 2	c4: Carbamidomethyl (+57.02) | c4: Carbamidomethyl (+57.02) | c4: Carbamidomethyl (+57.02) | c4: Carbamidomethyl (+57.02) | c4: Carbamidomethyl (+57.02) | c4: Carbamidomethyl (+57.02) | c4: Carbamidomethyl (+57.02) | c4: Carbamidomethyl (+57.02) | c4: Carbamidomethyl (+57.02) | c4: Carbamidomethyl (+57.02) | c4: Carbamidomethyl (+57.02) | c4: Carbamidomethyl (+57.02) | c4: Carbamidomethyl (+57.02…	40	0	40
WT	| Symbols: RBCL | ribulose-bisphosphate carboxylases | chrC:54958-56397 FORWARD	ATCG00490.1	TAIR_DCpUN_AO_20130208_.fasta	52,955.6	40	68	1837	66.6%	Cmpd 14648, +MS2(735.7012), 38.0eV, 40.9 min #16199, X23641AO.mgf	FLFcAEAIYKSQAETGEIK	R	G	39.4	25.4	39.4	2		c4: Carbamidomethyl (+57.02)	735.701170	2,204.081682	2,205.089800	-0.0008418	-0.3818	126092	218	236				40	0	40
WT	| Symbols: RBCL | ribulose-bisphosphate carboxylases | chrC:54958-56397 FORWARD	ATCG00490.1	TAIR_DCpUN_AO_20130208_.fasta	52,955.6	40	68	1837	66.6%	Cmpd 5642, +MS2(369.1950), 23.0eV, 21.6 min #6797, X23641AO.mgf	GGLDFTK	R	D	43.2	27.3	23.9	2			369.195040	736.375528	737.383046	-0.0002419	-0.3281	97,338.0	195	201		2 | 2 | 2 | 2 | 2	none | none | none | none | none	40	0	40
WT	| Symbols: RBCL | ribulose-bisphosphate carboxylases | chrC:54958-56397 FORWARD	ATCG00490.1	TAIR_DCpUN_AO_20130208_.fasta	52,955.6	40	68	1837	66.6%	Cmpd 13042, +MS2(724.0008), 37.6eV, 36.1 min #14490, X23640AO.mgf	GGLDFTKDDENVNSQPFMR	R	W	110	25.0	110	2			724.000800	2,168.980572	2,169.987246	0.0006021	0.2774	4866690	195	213		3 | 3 | 3 | 3 | 3 | 3 | 3 | 4 | 3 | 3 | 3 | 3 | 3 | 3 | 3 | 3 | 2 | 3 | 3 | 3 | 3 | 3 | 3 | 3 | 2 | 3 | 3 | 3 | 3 | 3 | 3 | 3 | 3 | 3 | 3 | 3 | 3 | 3 | 3 | 3 | 3 | 3 | 3 | 3 | 3 | 3 | 3 | 3 | 3 | 3 | 3 | 3 | 3 | 3 | 3 | 3 | 3 | 3 | 3 | 3 | 3 | 3 | 3 | 3 | 3 | 3 | 3 | 3 | 2 | 3 | 3 | 3 | 3 | 3 | 3 | 3 | 3 | 3 | 3 | 3 | 3 | 3 | 3 | 3 | 3 | 3 | 3 | 3 | 2 | 3 | 2 | 3 | 3 | 3 | 3 | 3 | 3 | 3 | 3 | 3 |…	m18: Oxidation (+15.99) | none | none | m18: Oxidation (+15.99) | m18: Oxidation (+15.99) | m18: Oxidation (+15.99) | m18: Oxidation (+15.99) | m18: Oxidation (+15.99) | m18: Oxidation (+15.99) | none | none | m18: Oxidation (+15.99) | m18: Oxidation (+15.99) | m18: Oxidation (+15.99) | m18: Oxidation (+15.99) | m18: Oxidation (+15.99) | m18: Oxidation (+15.99) | m18: Oxidation (+15.99) | m18: Ox…	40	0	40
WT	| Symbols: RBCL | ribulose-bisphosphate carboxylases | chrC:54958-56397 FORWARD	ATCG00490.1	TAIR_DCpUN_AO_20130208_.fasta	52,955.6	40	68	1837	66.6%	Cmpd 5675, +MS2(598.9432), 30.9eV, 25.6 min #7040, X23642AO.mgf	GHYLNATAGTcEEMIK	K	R	90.0	25.0	90.0	2		c11: Carbamidomethyl (+57.02)	598.943240	1,793.807892	1,794.815100	0.00006820	0.03800	607426	237	252		3 | 3 | 3 | 3 | 3 | 3 | 3 | 3 | 2 | 3 | 3 | 3 | 3 | 3 | 3 | 3 | 3 | 3 | 3 | 3 | 3 | 3 | 3 | 3 | 3 | 3 | 3 | 3 | 3 | 3 | 3 | 3 | 3 | 3 | 3 | 3 | 3 | 3 | 3	c11: Carbamidomethyl (+57.02) | c11: Carbamidomethyl (+57.02) | c11: Carbamidomethyl (+57.02), m14: Oxidation (+15.99) | c11: Carbamidomethyl (+57.02) | c11: Carbamidomethyl (+57.02) | c11: Carbamidomethyl (+57.02), m14: Oxidation (+15.99) | c11: Carbamidomethyl (+57.02), m14: Oxidation (+15.99) | c11: Carbamidomethyl (+57.02), m14: Oxidation (+15.99) | c11: Carbamidomethyl (+57.02) | c11: Carbam…	40	0	40
WT	| Symbols: RBCL | ribulose-bisphosphate carboxylases | chrC:54958-56397 FORWARD	ATCG00490.1	TAIR_DCpUN_AO_20130208_.fasta	52,955.6	40	68	1837	66.6%	Cmpd 5816, +MS2(650.9775), 35.0eV, 22.0 min #6977, X23641AO.mgf	GHYLNATAGTcEEMIKR	K	A	117	25.0	117	2		c11: Carbamidomethyl (+57.02)	650.977470	1,949.910582	1,950.916200	0.001658	0.8500	894834	237	253		3 | 4 | 4 | 3 | 3 | 4 | 4 | 3 | 4 | 3 | 4 | 4 | 3 | 4 | 4 | 4 | 4 | 4 | 4 | 2 | 4 | 3 | 4 | 4 | 3 | 4 | 4 | 4 | 4 | 4 | 4 | 3	c11: Carbamidomethyl (+57.02), m14: Oxidation (+15.99) | c11: Carbamidomethyl (+57.02), m14: Oxidation (+15.99) | c11: Carbamidomethyl (+57.02) | c11: Carbamidomethyl (+57.02) | c11: Carbamidomethyl (+57.02) | c11: Carbamidomethyl (+57.02), m14: Oxidation (+15.99) | c11: Carbamidomethyl (+57.02), m14: Oxidation (+15.99) | c11: Carbamidomethyl (+57.02), m14: Oxidation (+15.99) | c11: Carbamidometh…	40	0	40
WT	| Symbols: RBCL | ribulose-bisphosphate carboxylases | chrC:54958-56397 FORWARD	ATCG00490.1	TAIR_DCpUN_AO_20130208_.fasta	52,955.6	40	68	1837	66.6%	Cmpd 1246, +MS2(395.2295), 23.0eV, 12.8 min #2314, X23642AO.mgf	IPPAYTK	R	T	50.2	27.7	42.6	2			395.229480	788.444408	789.450646	0.001038	1.315	283044	140	146		2 | 2 | 2 | 2 | 2 | 2 | 2 | 2 | 2 | 2 | 2 | 2 | 2 | 2 | 2 | 2 | 2 | 2 | 2 | 2 | 2	none | none | none | none | none | none | none | none | none | none | none | none | none | none | none | none | none | none | none | none | none	40	0	40
WT	| Symbols: RBCL | ribulose-bisphosphate carboxylases | chrC:54958-56397 FORWARD	ATCG00490.1	TAIR_DCpUN_AO_20130208_.fasta	52,955.6	40	68	1837	66.6%	Cmpd 1894, +MS2(323.1841), 23.0eV, 12.5 min #2835, X23641AO.mgf	LEDLR	R	I	31.2	29.6	0.000	2			323.184120	644.353688	645.356746	0.004218	6.536	1361660	135	139		2	none	40	0	40
WT	| Symbols: RBCL | ribulose-bisphosphate carboxylases | chrC:54958-56397 FORWARD	ATCG00490.1	TAIR_DCpUN_AO_20130208_.fasta	52,955.6	40	68	1837	66.6%	Cmpd 10622, +MS2(472.6012), 23.1eV, 32.8 min #12008, X23641AO.mgf	LEDLRIPPAYTK	R	T	26.6	25.2	26.6	2			472.601180	1,414.781712	1,415.789546	-0.0005579	-0.3941	333620	135	146		3	none	40	0	40
WT	| Symbols: RBCL | ribulose-bisphosphate carboxylases | chrC:54958-56397 FORWARD	ATCG00490.1	TAIR_DCpUN_AO_20130208_.fasta	52,955.6	40	68	1837	66.6%	Cmpd 16591, +MS2(910.4802), 53.4eV, 45.0 min #18233, X23641AO.mgf	LEGDRESTLGFVDLLR	K	D	66.6	25.3	66.6	2			910.480230	1,818.945908	1,819.955146	-0.001962	-1.078	108922	335	350		3 | 3 | 3 | 3 | 2 | 3 | 3 | 3 | 3 | 3 | 3 | 3 | 3 | 3 | 3 | 3 | 3 | 3 | 3 | 2 | 3 | 3 | 3 | 3 | 3 | 3 | 3 | 3 | 3 | 3 | 3 | 3 | 3 | 3 | 3 | 3 | 3 | 2 | 3 | 3 | 3 | 3 | 3 | 3 | 3 | 3 | 3 | 3 | 3	none | none | none | none | none | none | none | none | none | none | none | none | none | none | none | none | none | none | none | none | none | none | none | none | none | none | none | none | none | none | none | none | none | none | none | none | none | none | none | none | none | none | none | none | none | none | none | none | none	40	0	40
WT	| Symbols: RBCL | ribulose-bisphosphate carboxylases | chrC:54958-56397 FORWARD	ATCG00490.1	TAIR_DCpUN_AO_20130208_.fasta	52,955.6	40	68	1837	66.6%	Cmpd 2788, +MS2(724.3864), 39.0eV, 15.0 min #3798, X23641AO.mgf	LSGGDHIHAGTVVGK	R	L	78.9	26.6	69.5	2			724.386410	1,446.758268	1,447.765446	0.00009806	0.06773	473266	320	334		3 | 3 | 3	none | none | none	40	0	40
WT	| Symbols: RBCL | ribulose-bisphosphate carboxylases | chrC:54958-56397 FORWARD	ATCG00490.1	TAIR_DCpUN_AO_20130208_.fasta	52,955.6	40	68	1837	66.6%	Cmpd 8835, +MS2(704.3381), 37.3eV, 27.6 min #10108, X23640AO.mgf	LTYYTPEYETK	K	D	62.1	25.3	62.1	2			704.338110	1,406.661668	1,407.667946	0.0009981	0.7090	970276	22	32		2 | 2 | 2 | 2 | 2 | 2 | 2 | 2 | 2 | 2 | 2 | 2 | 2 | 2 | 2 | 2 | 2 | 2 | 2 | 2 | 2 | 2 | 2 | 2 | 2 | 2 | 2 | 2 | 2 | 2 | 2 | 2 | 2 | 2 | 2 | 2 | 2 | 2 | 2 | 2 | 2 | 2 | 2 | 2 | 2 | 2 | 2 | 2 | 2 | 2 | 2 | 2 | 2 | 2 | 2 | 2 | 2 | 2 | 2 | 2 | 2 | 2 | 2 | 2 | 2 | 2 | 2 | 2 | 2 | 2 | 2 | 2 | 2 | 2 | 2 | 2 | 2 | 2 | 2 | 2 | 2 | 2 | 2 | 2 | 2 | 2	none | none | none | none | none | none | none | none | none | none | none | none | none | none | none | none | none | none | none | none | none | none | none | none | none | none | none | none | none | none | none | none | none | none | none | none | none | none | none | none | none | none | none | none | none | none | none | none | none | none | none | none | none | none | none | none | none | …	40	0	40
WT	| Symbols: RBCL | ribulose-bisphosphate carboxylases | chrC:54958-56397 FORWARD	ATCG00490.1	TAIR_DCpUN_AO_20130208_.fasta	52,955.6	40	68	1837	66.6%	Cmpd 16458, +MS2(804.0674), 40.4eV, 44.7 min #18094, X23641AO.mgf	LTYYTPEYETKDTDILAAFR	K	V	92.7	25.6	92.7	2			804.067420	2,409.180432	2,410.181546	0.006162	2.557	1.06436E7	22	41		3 | 3 | 3 | 3 | 3 | 3 | 3 | 3 | 3 | 3 | 3 | 3 | 3 | 3 | 3 | 3 | 3 | 3	none | none | none | none | none | none | none | none | none | none | none | none | none | none | none | none | none | none	40	0	40
WT	| Symbols: RBCL | ribulose-bisphosphate carboxylases | chrC:54958-56397 FORWARD	ATCG00490.1	TAIR_DCpUN_AO_20130208_.fasta	52,955.6	40	68	1837	66.6%	Cmpd 6708, +MS2(562.2920), 28.0eV, 28.4 min #8130, X23642AO.mgf	NEGRDLAVEGNEIIR	R	E	86.4	25.9	86.4	2			562.291990	1,683.854142	1,684.861446	-0.00002794	-0.01658	625414	432	446		3 | 3 | 3 | 3 | 2 | 3 | 3 | 3 | 3 | 2 | 3 | 3	none | none | none | none | none | none | none | none | none | none | none | none	40	0	40
WT	| Symbols: RBCL | ribulose-bisphosphate carboxylases | chrC:54958-56397 FORWARD	ATCG00490.1	TAIR_DCpUN_AO_20130208_.fasta	52,955.6	40	68	1837	66.6%	Cmpd 371, +MS2(481.7430), 24.9eV, 9.5 min #1333, X23642AO.mgf	SQAETGEIK	K	G	54.4	27.5	44.3	2			481.743020	961.471488	962.479046	-0.0002819	-0.2929	84,988.0	228	236		2 | 2 | 2	none | none | none	40	0	40
WT	| Symbols: RBCL | ribulose-bisphosphate carboxylases | chrC:54958-56397 FORWARD	ATCG00490.1	TAIR_DCpUN_AO_20130208_.fasta	52,955.6	40	68	1837	66.6%	Cmpd 8561, +MS2(685.3247), 36.2eV, 28.4 min #9859, X23641AO.mgf	SQAETGEIKGHYLNATAGTcEEMIK	K	R	62.4	25.0	62.4	2		c20: Carbamidomethyl (+57.02)	685.324720	2,737.269776	2,738.276300	0.0007522	0.2747	1061220	228	252		4 | 4 | 4 | 4 | 4 | 4	c20: Carbamidomethyl (+57.02), m23: Oxidation (+15.99) | c20: Carbamidomethyl (+57.02) | c20: Carbamidomethyl (+57.02) | c20: Carbamidomethyl (+57.02), m23: Oxidation (+15.99) | c20: Carbamidomethyl (+57.02) | c20: Carbamidomethyl (+57.02)	40	0	40
WT	| Symbols: RBCL | ribulose-bisphosphate carboxylases | chrC:54958-56397 FORWARD	ATCG00490.1	TAIR_DCpUN_AO_20130208_.fasta	52,955.6	40	68	1837	66.6%	Cmpd 6420, +MS2(733.3817), 39.7eV, 23.5 min #7614, X23641AO.mgf	TFQGPPHGIQVER	K	D	76.6	26.7	76.6	2			733.381710	1,464.748868	1,465.754846	0.001298	0.8856	255580	147	159		3 | 3 | 3 | 3 | 3 | 2 | 3 | 3 | 2 | 3 | 3 | 2 | 2 | 3 | 3 | 3 | 3 | 3 | 3 | 3 | 3 | 3 | 3 | 3 | 3 | 3 | 3 | 3 | 3 | 3 | 3 | 3 | 3 | 3 | 3 | 3 | 3 | 3 | 3 | 3 | 3 | 3 | 3 | 2 | 3 | 3 | 3 | 3 | 3 | 3 | 3 | 3 | 3 | 3 | 3 | 3 | 3	none | none | none | none | none | none | none | none | none | none | none | none | none | none | none | none | none | none | none | none | none | none | none | none | none | none | none | none | none | none | none | none | none | none | none | none | none | none | none | none | none | none | none | none | none | none | none | none | none | none | none | none | none | none | none | none | none	40	0	40
WT	| Symbols: RBCL | ribulose-bisphosphate carboxylases | chrC:54958-56397 FORWARD	ATCG00490.1	TAIR_DCpUN_AO_20130208_.fasta	52,955.6	40	68	1837	66.6%	Cmpd 16308, +MS2(558.7952), 29.4eV, 44.4 min #17939, X23641AO.mgf	VALEAcVQAR	R	N	83.7	27.2	83.7	2		c6: Carbamidomethyl (+57.02)	558.795250	1,115.575948	1,116.583000	0.0002242	0.2008	34,776.0	422	431		2 | 2 | 2 | 2 | 2 | 2 | 2 | 2 | 2 | 2 | 2 | 2 | 2 | 2 | 2 | 2 | 2 | 2 | 2 | 2 | 2 | 2 | 2 | 2 | 2 | 2 | 2 | 2 | 2 | 2 | 2 | 2 | 2 | 2 | 2 | 2 | 2 | 2 | 2 | 2 | 2 | 2 | 2 | 2 | 2 | 2 | 2 | 2 | 2 | 2 | 2 | 2 | 2 | 2 | 2 | 2 | 2 | 2 | 2 | 2 | 2 | 2 | 2 | 2 | 2 | 2 | 2 | 2 | 2 | 2 | 2 | 2 | 2 | 2 | 2 | 2 | 2 | 2 | 2 | 2 | 2 | 2 | 2 | 2 | 2 | 2 | 2 | 2 | 2 | 2 | 2 | 2 | 2 | 2 | 2 | 2 | 2 | 2 | 2 | 2 |…	c6: Carbamidomethyl (+57.02) | c6: Carbamidomethyl (+57.02) | c6: Carbamidomethyl (+57.02) | c6: Carbamidomethyl (+57.02) | c6: Carbamidomethyl (+57.02) | c6: Carbamidomethyl (+57.02) | c6: Carbamidomethyl (+57.02) | c6: Carbamidomethyl (+57.02) | c6: Carbamidomethyl (+57.02) | c6: Carbamidomethyl (+57.02) | c6: Carbamidomethyl (+57.02) | c6: Carbamidomethyl (+57.02) | c6: Carbamidomethyl (+57.02…	40	0	40
WT	| Symbols: RBCL | ribulose-bisphosphate carboxylases | chrC:54958-56397 FORWARD	ATCG00490.1	TAIR_DCpUN_AO_20130208_.fasta	52,955.6	40	68	1837	66.6%	Cmpd 15750, +MS2(1285.6284), 45.0eV, 52.5 min #17675, X23642AO.mgf	VTPQPGVPPEEAGAAVAAESSTGTWTTVWTDGLTSLDR	R	Y	158	25.0	158	2			1,285.628440	3,853.863492	3,854.872346	-0.001578	-0.4093	1820000	42	79		3 | 3 | 3 | 3 | 2 | 3 | 3 | 3 | 3 | 3 | 3 | 4 | 3 | 3 | 3 | 3 | 3 | 3 | 3 | 3 | 3 | 3 | 3 | 3 | 3 | 3 | 3 | 3 | 3 | 3 | 3 | 3 | 3 | 3 | 3 | 3 | 3 | 3 | 3 | 3 | 4 | 4 | 3 | 3 | 3 | 3 | 3 | 2 | 3 | 2 | 3 | 3 | 3 | 3 | 3 | 3 | 3 | 3 | 3 | 3 | 3 | 3 | 3 | 3 | 3 | 3 | 3 | 3 | 3 | 3 | 3 | 3 | 3 | 3 | 3 | 3 | 2 | 3 | 3 | 3 | 3 | 3 | 3 | 3 | 3 | 3 | 3 | 3 | 3 | 3 | 3 | 3 | 3 | 3 | 3 | 3 | 3 | 3 | 3 | 3 |…	none | none | none | none | none | none | none | none | none | none | none | none | none | none | none | none | none | none | none | none | none | none | none | none | none | none | none | none | none | none | none | none | none | none | none | none | none | none | none | none | none | none | none | none | none | none | none | none | none | none | none | none | none | none | none | none | none | …	40	0	40
WT	| Symbols: RBCL | ribulose-bisphosphate carboxylases | chrC:54958-56397 FORWARD	ATCG00490.1	TAIR_DCpUN_AO_20130208_.fasta	52,955.6	40	68	1837	66.6%	Cmpd 19924, +MS2(1037.2631), 45.0eV, 52.4 min #21717, X23641AO.mgf	VTPQPGVPPEEAGAAVAAESSTGTWTTVWTDGLTSLDRYK	R	G	57.4	25.0	57.4	2			1,037.263120	4,145.023376	4,146.030646	0.000006058	0.001461	1210320	42	81		4 | 4 | 4 | 4	none | none | none | none	40	0	40
WT	| Symbols: RBCL | ribulose-bisphosphate carboxylases | chrC:54958-56397 FORWARD	ATCG00490.1	TAIR_DCpUN_AO_20130208_.fasta	52,955.6	40	68	1837	66.6%	Cmpd 13001, +MS2(773.8721), 43.4eV, 42.3 min #14618, X23652AO.mgf	WSPELAAAcEVWK	K	E	89.8	25.0	89.8	2		c9: Carbamidomethyl (+57.02)	773.872120	1,545.729688	1,546.735900	0.001064	0.6880	524788	451	463		2 | 2 | 2 | 2 | 2 | 2 | 2 | 2 | 2 | 2 | 2 | 3 | 2 | 2 | 2 | 2 | 2 | 2 | 2 | 2 | 2 | 2 | 2 | 2 | 2 | 2 | 2 | 2 | 2 | 2 | 2 | 2 | 2 | 2 | 2 | 2 | 2 | 2 | 2 | 2 | 2 | 2 | 2 | 2 | 2 | 2 | 2 | 2 | 2 | 2 | 2 | 2	c9: Carbamidomethyl (+57.02) | c9: Carbamidomethyl (+57.02) | c9: Carbamidomethyl (+57.02) | c9: Carbamidomethyl (+57.02) | c9: Carbamidomethyl (+57.02) | c9: Carbamidomethyl (+57.02) | c9: Carbamidomethyl (+57.02) | c9: Carbamidomethyl (+57.02) | c9: Carbamidomethyl (+57.02) | c9: Carbamidomethyl (+57.02) | c9: Carbamidomethyl (+57.02) | c9: Carbamidomethyl (+57.02) | c9: Carbamidomethyl (+57.02…	40	0	40
WT	| Symbols: RBCL | ribulose-bisphosphate carboxylases | chrC:54958-56397 FORWARD	ATCG00490.1	TAIR_DCpUN_AO_20130208_.fasta	52,955.6	40	68	1837	66.6%	Cmpd 5795, +MS2(751.9297), 41.2eV, 22.0 min #6955, X23641AO.mgf	YGRPLLGcTIKPK	K	L	59.7	25.0	50.0	2		c8: Carbamidomethyl (+57.02)	751.929690	1,501.844828	1,502.851500	0.0006042	0.4020	64,746.0	165	177		4 | 3 | 3 | 3 | 3 | 3 | 3 | 3 | 3 | 3	c8: Carbamidomethyl (+57.02) | c8: Carbamidomethyl (+57.02) | c8: Carbamidomethyl (+57.02) | c8: Carbamidomethyl (+57.02) | c8: Carbamidomethyl (+57.02) | c8: Carbamidomethyl (+57.02) | c8: Carbamidomethyl (+57.02) | c8: Carbamidomethyl (+57.02) | c8: Carbamidomethyl (+57.02) | c8: Carbamidomethyl (+57.02)	40	0	40
WT	| Symbols: | hydrolase family protein / HAD-superfamily protein | chr3:16790830-16793280 FORWARD	AT3G45740.1	TAIR_DCpUN_AO_20130208_.fasta	41,910.3	1	1	1	6.65%	Cmpd 16238, +MS2(987.8005), 45.0eV, 41.8 min #17796, X23639AO.mgf	EIGPQPHLYIANDDLDYQTEFPTER	K	L	25.0	25.0	25.0	2			987.800520	2,960.379732	2,961.390546	-0.003538	-1.195	37,722.0	222	246				1	0	1
WT	| Symbols: TOPP8 | Calcineurin-like metallo-phosphoesterase superfamily protein | chr5:9863311-9864828 REVERSE	AT5G27840.1,AT5G27840.2	TAIR_DCpUN_AO_20130208_.fasta	36,046.4	1	1	1	5.97%	Cmpd 10140, +MS2(597.7609), 30.9eV, 30.1 min #11457, X23639AO.mgf	IYGFYDEcK	R	R	27.8	25.0	27.8	2		c8: Carbamidomethyl (+57.02)	597.760880	1,193.507208	1,194.513700	0.0007842	0.6565	94,712.0	135	143	AT5G59160.1,AT5G59160.2,AT5G59160.3			2	1	1
WT	| Symbols: TOPP8 | Calcineurin-like metallo-phosphoesterase superfamily protein | chr5:9863311-9864828 REVERSE	AT5G27840.1,AT5G27840.2	TAIR_DCpUN_AO_20130208_.fasta	36,046.4	1	1	1	5.97%	Cmpd 6837, +MS2(594.8136), 30.8eV, 23.2 min #8012, X23639AO.mgf	QVQLSESEIR	K	Q	32.3	27.3	30.6	2			594.813550	1,187.612548	1,188.621946	-0.002122	-1.785	30,378.0	29	38				2	1	1
WT	| Symbols: atToc64-III, TOC64-III | translocon at the outer membrane of chloroplasts 64-III | chr3:6148030-6151794 FORWARD	AT3G17970.1	TAIR_DCpUN_AO_20130208_.fasta	64,026.9	1	1	4	1.70%	Cmpd 2094, +MS2(627.7831), 32.1eV, 13.8 min #3117, X23645AO.mgf	EITSEDYQNR	K	A	42.0	25.0	42.0	2			627.783130	1,253.551708	1,254.559746	-0.0007619	-0.6073	17,836.0	389	398		2 | 2 | 2	none | none | none	1	0	1
WT	| Symbols: HSP60-2 | heat shock protein 60-2 | chr2:14075093-14078568 REVERSE	AT2G33210.1,AT2G33210.2	TAIR_DCpUN_AO_20130208_.fasta	61,979.4	8	9	31	44.4%	Cmpd 15856, +MS2(951.0229), 45.0eV, 44.5 min #17518, X23645AO.mgf	AAVEEGIVPGGGVALLYASK	K	E	26.9	25.0	26.9	2			951.022920	1,900.031288	1,901.038046	0.0005181	0.2725	83,888.0	436	455		2	none	22	14	8
WT	| Symbols: HSP60-2 | heat shock protein 60-2 | chr2:14075093-14078568 REVERSE	AT2G33210.1,AT2G33210.2	TAIR_DCpUN_AO_20130208_.fasta	61,979.4	8	9	31	44.4%	Cmpd 10504, +MS2(413.7550), 23.0eV, 32.5 min #11881, X23643AO.mgf	AGIIDPLK	K	V	30.0	25.0	13.6	2			413.754960	825.495368	826.503546	-0.0009019	-1.091	37,810.0	523	530	AT3G23990.1	2	none	22	14	8
WT	| Symbols: HSP60-2 | heat shock protein 60-2 | chr2:14075093-14078568 REVERSE	AT2G33210.1,AT2G33210.2	TAIR_DCpUN_AO_20130208_.fasta	61,979.4	8	9	31	44.4%	Cmpd 4419, +MS2(463.2265), 23.8eV, 19.0 min #5548, X23644AO.mgf	AIFTEGcK	R	S	27.0	26.0	27.0	2		c7: Carbamidomethyl (+57.02)	463.226490	924.438428	925.444900	0.0008042	0.8690	46,260.0	129	136				22	14	8
WT	| Symbols: HSP60-2 | heat shock protein 60-2 | chr2:14075093-14078568 REVERSE	AT2G33210.1,AT2G33210.2	TAIR_DCpUN_AO_20130208_.fasta	61,979.4	8	9	31	44.4%	Cmpd 1789, +MS2(424.2064), 23.0eV, 12.7 min #2782, X23644AO.mgf	APGFGENR	K	K	49.7	25.4	47.4	2			424.206370	846.398188	847.405746	-0.0002819	-0.3327	47,722.0	309	316	AT3G23990.1			22	14	8
WT	| Symbols: HSP60-2 | heat shock protein 60-2 | chr2:14075093-14078568 REVERSE	AT2G33210.1,AT2G33210.2	TAIR_DCpUN_AO_20130208_.fasta	61,979.4	8	9	31	44.4%	Cmpd 6523, +MS2(530.2870), 27.8eV, 22.8 min #7699, X23640AO.mgf	EGVITIQDGK	K	T	40.7	26.4	38.9	2			530.286970	1,058.559388	1,059.568346	-0.001682	-1.587	70,178.0	203	212	AT3G23990.1			22	14	8
WT	| Symbols: HSP60-2 | heat shock protein 60-2 | chr2:14075093-14078568 REVERSE	AT2G33210.1,AT2G33210.2	TAIR_DCpUN_AO_20130208_.fasta	61,979.4	8	9	31	44.4%	Cmpd 8376, +MS2(436.7579), 23.0eV, 26.7 min #9630, X23640AO.mgf	EIGELIAK	R	A	30.0	25.2	27.2	2			436.757940	871.501328	872.508946	-0.0003419	-0.3919	61,858.0	188	195	AT3G23990.1	2 | 2	none | none	22	14	8
WT	| Symbols: HSP60-2 | heat shock protein 60-2 | chr2:14075093-14078568 REVERSE	AT2G33210.1,AT2G33210.2	TAIR_DCpUN_AO_20130208_.fasta	61,979.4	8	9	31	44.4%	Cmpd 2769, +MS2(339.6824), 23.0eV, 15.2 min #3818, X23644AO.mgf	FGVEAR	R	A	35.3	28.4	16.6	2			339.682430	677.350308	678.356946	0.0006381	0.9406	43,178.0	39	44	AT3G23990.1			22	14	8
WT	| Symbols: HSP60-2 | heat shock protein 60-2 | chr2:14075093-14078568 REVERSE	AT2G33210.1,AT2G33210.2	TAIR_DCpUN_AO_20130208_.fasta	61,979.4	8	9	31	44.4%	Cmpd 9134, +MS2(508.7671), 26.5eV, 29.6 min #10473, X23644AO.mgf	GVEDLADAVK	R	V	54.2	27.6	39.7	2			508.767130	1,015.519708	1,016.526046	0.0009381	0.9228	113404	50	59	AT3G23990.1	2 | 2 | 2 | 2	none | none | none | none	22	14	8
WT	| Symbols: HSP60-2 | heat shock protein 60-2 | chr2:14075093-14078568 REVERSE	AT2G33210.1,AT2G33210.2	TAIR_DCpUN_AO_20130208_.fasta	61,979.4	8	9	31	44.4%	Cmpd 13865, +MS2(700.3662), 37.0eV, 39.4 min #15408, X23644AO.mgf	GYISPYFITNPK	R	T	71.1	25.0	71.1	2			700.366170	1,398.717788	1,399.725746	-0.0006819	-0.4872	60,566.0	229	240		2 | 2 | 2	none | none | none	22	14	8
WT	| Symbols: HSP60-2 | heat shock protein 60-2 | chr2:14075093-14078568 REVERSE	AT2G33210.1,AT2G33210.2	TAIR_DCpUN_AO_20130208_.fasta	61,979.4	8	9	31	44.4%	Cmpd 1950, +MS2(603.7959), 31.2eV, 13.2 min #2955, X23644AO.mgf	IGGASETEVSEK	K	K	90.3	26.6	90.3	2			603.795870	1,205.577188	1,206.584946	-0.0004819	-0.3994	29,036.0	412	423		2 | 2 | 2	none | none | none	22	14	8
WT	| Symbols: HSP60-2 | heat shock protein 60-2 | chr2:14075093-14078568 REVERSE	AT2G33210.1,AT2G33210.2	TAIR_DCpUN_AO_20130208_.fasta	61,979.4	8	9	31	44.4%	Cmpd 14425, +MS2(598.8724), 31.0eV, 40.6 min #15991, X23644AO.mgf	IGVQIIQNALK	K	T	52.2	25.0	40.7	2			598.872430	1,195.730308	1,196.736346	0.001238	1.035	174336	469	479	AT3G23990.1	2 | 2 | 2	none | none | none	22	14	8
WT	| Symbols: HSP60-2 | heat shock protein 60-2 | chr2:14075093-14078568 REVERSE	AT2G33210.1,AT2G33210.2	TAIR_DCpUN_AO_20130208_.fasta	61,979.4	8	9	31	44.4%	Cmpd 12039, +MS2(708.3963), 37.7eV, 36.6 min #13537, X23645AO.mgf	LAVDTVVTNLQSR	K	A	61.3	25.7	56.9	2			708.396280	1,414.778008	1,415.785346	-0.00006194	-0.04375	46,408.0	153	165		2 | 2 | 2 | 2 | 2 | 2 | 2	none | none | none | none | none | none | none	22	14	8
WT	| Symbols: HSP60-2 | heat shock protein 60-2 | chr2:14075093-14078568 REVERSE	AT2G33210.1,AT2G33210.2	TAIR_DCpUN_AO_20130208_.fasta	61,979.4	8	9	31	44.4%	Cmpd 8768, +MS2(831.4041), 49.1eV, 29.4 min #10117, X23645AO.mgf	LLEQDNPDLGYDAAK	K	G	28.2	25.7	28.2	2			831.404090	1,660.793628	1,661.802046	-0.001142	-0.6872	45,182.0	500	514	AT3G23990.1			22	14	8
WT	| Symbols: HSP60-2 | heat shock protein 60-2 | chr2:14075093-14078568 REVERSE	AT2G33210.1,AT2G33210.2	TAIR_DCpUN_AO_20130208_.fasta	61,979.4	8	9	31	44.4%	Cmpd 6089, +MS2(422.2686), 23.0eV, 23.4 min #7316, X23645AO.mgf	LSGGVAVLK	K	I	49.1	25.0	0.000	2			422.268600	842.522648	843.529946	-0.00002194	-0.02601	561668	403	411	AT3G23990.1,AT2G28000.1	2 | 2 | 2 | 2 | 2 | 2	none | none | none | none | none | none	22	14	8
WT	| Symbols: HSP60-2 | heat shock protein 60-2 | chr2:14075093-14078568 REVERSE	AT2G33210.1,AT2G33210.2	TAIR_DCpUN_AO_20130208_.fasta	61,979.4	8	9	31	44.4%	Cmpd 4136, +MS2(512.2592), 26.8eV, 18.4 min #5252, X23644AO.mgf	LSTANFDQK	K	I	55.9	26.4	52.0	2			512.259170	1,022.503788	1,023.510646	0.0004181	0.4085	38,394.0	460	468		2	none	22	14	8
WT	| Symbols: HSP60-2 | heat shock protein 60-2 | chr2:14075093-14078568 REVERSE	AT2G33210.1,AT2G33210.2	TAIR_DCpUN_AO_20130208_.fasta	61,979.4	8	9	31	44.4%	Cmpd 10980, +MS2(671.3614), 34.7eV, 33.7 min #12405, X23644AO.mgf	NVIIEQSWGAPK	R	V	48.3	25.1	48.3	2			671.361410	1,340.708268	1,341.716246	-0.0007019	-0.5232	58,770.0	68	79		2 | 2	none | none	22	14	8
WT	| Symbols: HSP60-2 | heat shock protein 60-2 | chr2:14075093-14078568 REVERSE	AT2G33210.1,AT2G33210.2	TAIR_DCpUN_AO_20130208_.fasta	61,979.4	8	9	31	44.4%	Cmpd 8631, +MS2(1118.0365), 58.7eV, 28.5 min #9950, X23644AO.mgf	QVANATNDVAGDGTTcATVLTR	K	A	84.6	25.0	84.6	2		c16: Carbamidomethyl (+57.02)	1,118.036510	2,234.058468	2,235.067200	-0.001456	-0.6513	69,252.0	107	128	AT3G23990.1	3 | 2 | 2 | 2 | 3 | 2 | 2	c16: Carbamidomethyl (+57.02) | c16: Carbamidomethyl (+57.02) | c16: Carbamidomethyl (+57.02) | c16: Carbamidomethyl (+57.02) | c16: Carbamidomethyl (+57.02) | c16: Carbamidomethyl (+57.02) | c16: Carbamidomethyl (+57.02)	22	14	8
WT	| Symbols: HSP60-2 | heat shock protein 60-2 | chr2:14075093-14078568 REVERSE	AT2G33210.1,AT2G33210.2	TAIR_DCpUN_AO_20130208_.fasta	61,979.4	8	9	31	44.4%	Cmpd 2718, +MS2(634.2909), 32.4eV, 14.8 min #3724, X23641AO.mgf	SVAAGmNAmDLR	K	R	59.0	27.3	59.0	2		m6: Oxidation (+15.99), m9: Oxidation (+15.99)	634.290900	1,266.567248	1,267.576976	-0.002452	-1.934	36,340.0	137	148	AT3G23990.1	2 | 2 | 2 | 2	none | none | none | m6: Oxidation (+15.99), m9: Oxidation (+15.99)	22	14	8
WT	| Symbols: HSP60-2 | heat shock protein 60-2 | chr2:14075093-14078568 REVERSE	AT2G33210.1,AT2G33210.2	TAIR_DCpUN_AO_20130208_.fasta	61,979.4	8	9	31	44.4%	Cmpd 21401, +MS2(1309.2119), 59.0eV, 59.3 min #23369, X23645AO.mgf	TALVDAASVSSLLTTTEAVVTEIPTK	R	E	69.9	25.0	69.9	2			1,309.211880	2,616.409208	2,617.418446	-0.001962	-0.7496	43,990.0	534	559		2 | 2 | 3 | 2 | 2 | 3	none | none | none | none | none | none	22	14	8
WT	| Symbols: HSP60-2 | heat shock protein 60-2 | chr2:14075093-14078568 REVERSE	AT2G33210.1,AT2G33210.2	TAIR_DCpUN_AO_20130208_.fasta	61,979.4	8	9	31	44.4%	Cmpd 17590, +MS2(754.8869), 41.5eV, 47.1 min #19287, X23644AO.mgf	TLFNELEVVEGMK	K	I	39.0	26.7	39.0	2			754.886910	1,507.759268	1,508.766646	-0.0001019	-0.06757	36,534.0	213	225	AT3G23990.1	2 | 2	none | none	22	14	8
WT	| Symbols: HSP60-2 | heat shock protein 60-2 | chr2:14075093-14078568 REVERSE	AT2G33210.1,AT2G33210.2	TAIR_DCpUN_AO_20130208_.fasta	61,979.4	8	9	31	44.4%	Cmpd 10836, +MS2(393.2624), 23.0eV, 34.0 min #12283, X23645AO.mgf	VLELALK	K	K	31.5	25.0	17.8	2			393.262370	784.510188	785.513246	0.004218	5.370	16,612.0	267	273	AT3G23990.1			22	14	8
WT	| Symbols: HSP60-2 | heat shock protein 60-2 | chr2:14075093-14078568 REVERSE	AT2G33210.1,AT2G33210.2	TAIR_DCpUN_AO_20130208_.fasta	61,979.4	8	9	31	44.4%	Cmpd 2256, +MS2(466.7562), 24.0eV, 13.8 min #3254, X23643AO.mgf	VTDALNATK	R	A	55.2	28.2	53.7	2			466.756210	931.497868	932.504846	0.0002981	0.3196	160700	427	435	AT3G23990.1	2 | 2 | 2	none | none | none	22	14	8
[truncated: 18,115 more rows]

## Sheet: Table S6 COG O
Accessions	COG	Description
AT5G65430	O	general regulatory factor 8
AT5G56000	O	HEAT SHOCK PROTEIN 81
AT5G50920	O	CLPC homologue 1
AT5G49910	O	chloroplast heat shock protein 70-2
AT5G45390	O	CLP protease P4
AT5G42980	O	thioredoxin 3
AT5G40370	O	Glutaredoxin family protein
AT5G40200	O	DegP protease 9
[truncated: 88 more rows]

## Sheet: Table S7 S26 proteasome protein
	Nomemclature*	Name	Accession	Localization**
[truncated: 36 more rows]

[truncated: 1 more sheets: Table S8 Primers]
